# Supplementary material for: Genetic Dissection of Drought Tolerance in Maize Through GWAS of Agronomic Traits, Stress Tolerance Indices, and Phenotypic Plasticity
Source: Int J Mol Sci. 2025 Jun 29;26(13):6285. doi: 10.3390/ijms26136285 (PMC12249902; doi:10.3390/ijms26136285)
Supplement: Supplementary file 1 [file ijms-26-06285-s001.zip › Table S1.xlsx]

## Sheet: Sheet1
Table S1.The source and the population sub-group (see Figure 4) of 196 multi-parent DH lines
No.	Lines	Source material	Group
1	Zheng58	own laboratory	3
2	HC078-7	C228/C290	3
3	HC078-3	C228/C290	3
4	HC076-9	JS18-2	4
5	HC076-7	JD-Lan2	4
6	HC076-6	JD-Lan2	4
7	HC076-27	JD-Lan2	4
8	HC076-24	JD-Lan2	4
9	HC076-23	JD-Lan2	4
10	HC076-21	JD-Lan2	4
11	HC076-2	JD-Lan2	4
12	HC076-18	JD-Lan2	4
13	HC076-17	JD-Lan2	4
14	HC076-16	JD-Lan2	3
15	HC076-14	JD-Lan2	4
16	HC076-13	JD-Lan2	4
17	HC074-9	KA1	1
18	HC074-8	KA1	4
19	HC074-7	KA1	1
20	HC074-5	KA1	1
21	HC074-4	KA1	1
22	HC074-21	KA1	1
23	HC074-19	KA1	1
24	HC074-18	KA1	1
25	HC074-17	KA1	1
26	HC074-16	KA1	1
27	HC074-15	KA1	1
28	HC074-14	KA1	1
29	HC074-13	KA1	1
30	HC074-11	KA1	1
31	HC074-1	KA1	1
32	HC074-10	KA1	1
33	HC073-9	17bt40	4
34	HC073-7	PBA47B	4
35	HC073-6	PBA47B	4
36	HC073-5	PBA47B	4
37	HC073-4	PBA47B	4
38	HC073-31	PBA47B	4
39	HC073-3	PBA47B	4
40	HC073-20	PBA47B	4
41	HC073-18	PBA47B	4
42	HC073-14	PBA47B	4
43	HC073-13	PBA47B	4
44	HC073-12	PBA47B	4
45	HC073-11	PBA47B	4
46	HC073-1	PBA47B	4
47	HC072-9	Tiantai0533	3
48	HC071-9	Tiantai0679	4
49	HC071-8	Tiantai0679	4
50	HC071-7	Tiantai0679	3
51	HC071-4	Tiantai0679	4
52	HC071-30	Tiantai0679	4
53	HC071-3	Tiantai0679	4
54	HC071-29	Tiantai0679	4
55	HC071-28	Tiantai0679	4
56	HC071-26	Tiantai0679	4
57	HC071-14	Tiantai0679	4
58	HC071-13	Tiantai0679	4
59	HC071-12	Tiantai0679	4
60	HC071-11	Tiantai0679	4
61	HC071-10	Tiantai0679	4
62	HC068-9	Sulan5	3
63	HC068-7	LYS2199	4
64	HC066-6	C290/C521	3
65	HC066-10	C290/C521	3
66	HC065-5	C264/C521	5
67	HC064-6	PBA47B	3
68	HC064-4	Sulan5	3
69	HC064-27	Sulan5	4
70	HC064-19	Sulan5	3
71	HC064-1	Sulan5	3
72	HC063-7	LYS2199	3
73	HC062-9	LYS2186	2
74	HC062-8	NL201810	2
75	HC062-6	NL201810	4
76	HC062-5	NL201810	2
77	HC062-4	NL201810	2
78	HC062-3	NL201810	2
79	HC062-20	NL201810	2
80	HC062-19	NL201810	2
81	HC062-18	NL201810	2
82	HC062-17	NL201810	2
83	HC062-16	NL201810	4
84	HC062-15	NL201810	2
85	HC062-14	NL201810	2
86	HC062-12	NL201810	2
87	HC062-11	NL201810	2
88	HC062-10	NL201810	2
89	HC061-72	6A4201	4
90	HC061-70	JS18-2	4
91	HC061-69	JS18-2	4
92	HC061-68	JS18-2	4
93	HC061-67	JS18-2	4
94	HC061-62	JS18-2	4
95	HC061-58	JS18-2	4
96	HC061-57	JS18-2	4
97	HC061-52	JS18-2	4
98	HC061-39	JS18-2	4
99	HC061-36	JS18-2	4
100	HC061-35	JS18-2	4
101	HC061-34	JS18-2	4
102	HC061-31	JS18-2	4
103	HC061-24	JS18-2	4
104	HC059-4	QiqunA1	2
105	HC059-19	QiqunA1	2
106	HC059-18	QiqunA1	2
107	HC059-17	QiqunA1	2
108	HC059-15	QiqunA1	2
109	HC058-4	QiqunA2	4
110	HC058-24	QiqunA2	3
111	HC058-23	QiqunA2	4
112	HC058-2	QiqunA2	4
113	HC058-19	QiqunA2	3
114	HC058-18	QiqunA2	4
115	HC057-1	XinSS1	2
116	HC056-13	Q288×16	5
117	HC054-3	Ruide	4
118	HC054-2	17bt266	5
119	HC053-6	NL201810	5
120	HC053-5	KA1818	5
121	HC053-2	KA1818	3
122	HC053-14	KA1818	3
123	HC052-4	QiqunA2	3
124	HC052-2	QiqunB	3
125	HC052-11	QiqunB	1
126	HC051-9	Tiantai1801	2
127	HC051-8	Tiantai1801	4
128	HC051-5	Tiantai1801	4
129	HC051-3	Tiantai1801	4
130	HC051-14	Tiantai1801	3
131	HC051-11	Tiantai1801	3
132	HC051-10	Tiantai1801	2
133	HC050-6	XinNSS1	4
134	C72	own laboratory	3
135	AE062-8	C290/C851	3
136	AE062-5	C290/C851	3
137	AE062-4	C290/C851	3
138	AE062-16	C290/C851	3
139	AE062-14	C290/C851	3
140	AE062-12	C290/C851	3
141	AE062-10	C290/C851	3
142	AE061-9	C229/C2902	3
143	AE061-32	C229/C2902	3
144	AE061-30	C229/C2902	3
145	AE061-23	C229/C2902	3
146	AE061-17	C229/C2902	3
147	AE060-4	C851/548	4
148	AE058-5	EH/C821	3
149	AE058-3	EH/C821	3
150	AE058-1	EH/C821	3
151	AE057-6	C783/372F	2
152	AE057-29	C783/372F	3
153	AE057-27	C783/372F	4
154	AE057-26	C783/372F	4
155	AE057-22	C783/372F	4
156	AE057-14	C783/372F	4
157	AE057-12	C783/372F	2
158	AE051-18	QiqunB	3
159	AE050-18	KA1818	3
160	AE049-1	17-13774	3
161	AE047-9	17bt266	5
162	AE047-8	17bt40	5
163	AE047-5	17bt40	5
164	AE047-40	17bt40	5
165	AE047-4	17bt40	3
166	AE047-39	17bt40	5
167	AE047-38	17bt40	5
168	AE047-37	17bt40	5
169	AE047-36	17bt40	5
170	AE047-35	17bt40	5
171	AE047-33	17bt40	5
172	AE047-30	17bt40	5
173	AE047-3	17bt40	5
174	AE047-28	17bt40	5
175	AE047-26	17bt40	5
176	AE047-25	17bt40	5
177	AE047-24	17bt40	5
178	AE047-22	17bt40	5
179	AE047-20	17bt40	5
180	AE047-18	17bt40	5
181	AE047-15	17bt40	5
182	AE047-14	17bt40	3
183	AE047-13	17bt40	5
184	AE047-10	17bt40	5
185	AE046-7	JD-Lan1	3
186	AE046-5	17-13774	3
187	AE046-4	17-13774	3
188	AE046-13	17-13774	3
189	AE046-11	17-13774	3
190	AE043-9	JD-Lan2	4
191	AE043-8	JD-Lan1	4
192	AE043-5	JD-Lan1	4
193	AE043-2	JD-Lan1	4
194	AE043-14	JD-Lan1	4
195	AE043-13	JD-Lan1	4
196	AE043-11	JD-Lan1	4
