# Supplementary material for: Genetic Dissection of Drought Tolerance in Maize Through GWAS of Agronomic Traits, Stress Tolerance Indices, and Phenotypic Plasticity
Source: Int J Mol Sci. 2025 Jun 29;26(13):6285. doi: 10.3390/ijms26136285 (PMC12249902; doi:10.3390/ijms26136285)
Supplement: Supplementary file 1 [file ijms-26-06285-s001.zip › Table S2.xlsx]

## Sheet: Sheet1
Table S2. All the significant QTLs for agronomic traits under two waters conditions, stress tolerance indices and phenotypic plasticity.
QTL	Type	Trait	Chromosome	Lead SNP	Position	Left position	Right position	log10pval	PVE(%)	Candidate gene
qLP1	LP	ED	1	S1_53027600	53027600	52840970	53027604	4.68681	11.24	Zm00001d028960
qLP2	LP	ED	10	S10_127612057	127612057	127612042	127612082	3.93598	1.8	NA
qLP3	LP	ED	4	S4_157873749	157873749	157873710	158017440	3.76261	1.51	Zm00001d051421
qLP4	LP	EH	1	S1_272124090	272124090	271957952	272148671	4.35154	17.34	Zm00001d033717
qLP5	LP	EH	10	S10_5603831	5603831	5603773	5603945	4.07946	1.95	Zm00001d023437
qLP6	LP	EH	5	S5_25111571	25111571	25111563	25111641	4.62095	5.94	Zm00001d013931
qLP10	LP	EL	2	S2_60076165	60076165	60075670	60077105	4.07021	0.08	NA
qLP11	LP	EL	2	S2_71040258	71040258	71039820	71040916	4.10081	0.05	Zm00001d003945
qLP7	LP	EL	1	S1_39591586	39591586	39490493	39591607	3.96319	10.01	Zm00001d028576
qLP8	LP	EL	10	S10_145391437	145391437	145391369	145399603	4.28034	3.23	Zm00001d026413
qLP9	LP	EL	2	S2_56797866	56797866	56797801	56797917	4.1203	6.94	NA
qLP12	LP	GYPE	1	S1_178917906	178917906	178917869	178917940	4.12406	12.08	Zm00001d031130
qLP13	LP	GYPE	1	S1_181312651	181312651	181310835	181312668	4.12406	0	Zm00001d031178
qLP14	LP	GYPE	1	S1_227429361	227429361	227429339	227429364	4.4518	1.52	Zm00001d032459
qLP15	LP	GYPE	1	S1_248458615	248458615	248322329	248472909	3.96917	0.7	Zm00001d033046
qLP16	LP	GYPE	1	S1_33441714	33441714	33441592	33441822	4.729	0.24	Zm00001d028397
qLP17	LP	GYPE	1	S1_46012244	46012244	46012214	46016735	4.14177	3.7	Zm00001d028770
qLP18	LP	GYPE	2	S2_105060100	105060100	105059953	105165037	3.95835	0.12	Zm00001d004342
qLP19	LP	GYPE	2	S2_129616535	129616535	129572774	129616594	3.90997	0.77	NA
qLP20	LP	GYPE	2	S2_174760928	174760928	174760896	174760966	4.0672	0.3	NA
qLP21	LP	GYPE	2	S2_194070304	194070304	194070269	194070406	4.95492	4.68	Zm00001d005966
qLP22	LP	GYPE	2	S2_241693625	241693625	241693623	241694031	3.76421	7.34	Zm00001d007886
qLP23	LP	GYPE	3	S3_217884090	217884090	217884064	217885475	4.04009	2.09	Zm00001d044053
qLP24	LP	GYPE	4	S4_154926190	154926190	154926113	154926240	4.33212	1.01	NA
qLP25	LP	GYPE	4	S4_199294289	199294289	199294283	199305742	4.55005	0.48	Zm00001d052733
qLP26	LP	GYPE	4	S4_202438785	202438785	202430943	202446267	4.52894	0.02	Zm00001d052845
qLP27	LP	GYPE	4	S4_202766614	202766614	202766589	202766621	5.43965	0.36	NA
qLP28	LP	GYPE	4	S4_203756689	203756689	203756671	203756719	5.0688	0.16	NA
qLP29	LP	GYPE	4	S4_205815966	205815966	205815926	205821214	3.91626	0.09	Zm00001d052945
qLP30	LP	GYPE	4	S4_206109136	206109136	206109109	206109186	4.40593	0.51	Zm00001d052951
qLP31	LP	GYPE	5	S5_175413829	175413829	175413801	175413863	8.74907	10.89	Zm00001d016770
qLP32	LP	GYPE	5	S5_187967796	187967796	187967784	187970171	3.77038	1.02	Zm00001d017174
qLP33	LP	GYPE	5	S5_8016555	8016555	8016478	8016584	4.23826	0.11	Zm00001d013300
qLP34	LP	GYPE	6	S6_137665888	137665888	137665863	137665938	4.17479	1.02	Zm00001d037783
qLP35	LP	GYPE	7	S7_171443608	171443608	171443541	171453817	4.36767	3.77	Zm00001d022160
qLP36	LP	GYPE	8	S8_163884378	163884378	163884356	164194286	4.07371	0.11	Zm00001d011883
qLP37	LP	GYPE	8	S8_170043147	170043147	170043024	170043310	3.84289	0.18	Zm00001d012204
qLP38	LP	GYPE	8	S8_21724107	21724107	21724099	21724138	4.9359	0.23	NA
qLP39	LP	GYPE	8	S8_63478201	63478201	63476118	63478213	3.97949	0.38	Zm00001d009415
qLP40	LP	GYPE	8	S8_93337114	93337114	93337089	93337169	3.88821	0.03	Zm00001d009983
qLP41	LP	GYPE	9	S9_36283124	36283124	36283053	36890371	3.81805	0.49	Zm00001d045740
qLP42	LP	GYPE	9	S9_37495534	37495534	37492277	37793401	3.81805	0	Zm00001d045763
qLP43	LP	GYPE	9	S9_37790013	37790013	37492277	37793401	4.10723	0.4	Zm00001d045764
qLP44	LP	GYPE	9	S9_38261404	38261404	38261402	38261434	4.10723	0	NA
qLP45	LP	KNPR	10	S10_145391437	145391437	145391369	145399603	4.39435	4.34	Zm00001d026413
qLP46	LP	KNPR	5	S5_12788206	12788206	12788178	12788222	4.41399	1.16	Zm00001d013497
qLP47	LP	KNPR	5	S5_6897782	6897782	6897777	6897795	3.93436	0.36	Zm00001d013241
qLP48	LP	KNPR	9	S9_115521380	115521380	115521347	115522664	3.79572	11.16	Zm00001d047020
qLP49	LP	KNPR	9	S9_29540062	29540062	29539621	29540432	4.41349	1.94	Zm00001d045632
qLP50	LP	KNPR	9	S9_30731259	30731259	30731061	30731300	5.19258	1.01	NA
qLP51	LP	KNPR	9	S9_42604269	42604269	42376857	42604305	4.04127	1.11	Zm00001d045836
qLP52	LP	KNPR	9	S9_43573331	43573331	43573324	43573364	4.03462	0.66	NA
qLP53	LP	KNPR	9	S9_49163027	49163027	49163012	49163156	4.75495	0.05	Zm00001d045950
qLP54	LP	KNPR	9	S9_50993487	50993487	50715697	51115351	3.9454	0.41	Zm00001d045972
qLP55	LP	KNPR	9	S9_66033970	66033970	66033942	66034042	4.29148	0.04	NA
qLP56	LP	KNPR	9	S9_70765625	70765625	70765576	70765699	3.91008	0.01	NA
qLP57	LP	KNPR	9	S9_73328295	73328295	73328250	73331108	3.96416	0	NA
qLP58	LP	KNPR	9	S9_73631258	73631258	73631171	73631304	3.96416	0	Zm00001d046231
qLP59	LP	KNPR	9	S9_76101166	76101166	76101121	76101253	4.25462	0.02	NA
qLP60	LP	KNPR	9	S9_78024668	78024668	78024587	78025675	4.06891	0.07	NA
qLP61	LP	KNPR	9	S9_79858214	79858214	79857128	79858353	4.16998	1.15	Zm00001d046313
qLP62	LP	KNPR	9	S9_92835950	92835950	92750487	92852499	4.61301	0.62	Zm00001d046501
qLP63	LP	PH	1	S1_12493173	12493173	12445589	12493180	10.7246	17.08	Zm00001d027742
qLP64	LP	PH	2	S2_190562615	190562615	190557208	190562619	8.20479	11.34	NA
qLP65	LP	RNPE	10	S10_1587437	1587437	1587386	1681946	3.82058	10.48	Zm00001d023263
qLP66	LP	RNPE	2	S2_225209059	225209059	225208099	225209086	4.086	5.91	Zm00001d007228
qLP67	LP	RNPE	2	S2_4152448	4152448	4141439	4156567	3.83466	4.9	Zm00001d002000
qLP68	LP	RNPE	4	S4_5766029	5766029	5766024	5767626	3.76637	6.41	Zm00001d048802
qLP69	LP	RNPE	4	S4_6791073	6791073	6791018	6791076	3.77777	1.55	NA
qLP70	LP	RNPE	5	S5_218939037	218939037	218939029	218939064	3.93264	4.47	NA
qLP71	LP	RNPE	5	S5_6421877	6421877	6421805	6421948	3.91314	4	Zm00001d013204
qWD1	phe_WD	ED	1	S1_38336740	38336740	38235172	38336743	3.76789	2.07	Zm00001d028530
qWD2	phe_WD	ED	1	S1_39098984	39098984	38994073	39099014	4.04475	1.63	Zm00001d028557
qWD3	phe_WD	ED	1	S1_40287651	40287651	40284720	40287654	3.91605	0.15	Zm00001d028599
qWD5	phe_WD	ED	7	S7_34344256	34344256	34344213	34347706	3.91967	12.27	Zm00001d019449
qWD6	phe_WD	ED	7	S7_41517630	41517630	41415269	41596328	4.46366	0.7	Zm00001d019541
qWD4	phe_WD	ED	10	S10_139139015	139139015	139138974	139162203	4.22511	7.94	Zm00001d026127
qWD7	phe_WD	EH	1	S1_10031168	10031168	10031104	10031172	4.27594	0.11	NA
qWD9	phe_WD	EH	1	S1_56746702	56746702	56746669	56855731	3.8926	0.03	Zm00001d029059
qWD10	phe_WD	EH	1	S1_57393596	57393596	57278926	57393621	4.05662	2.2	Zm00001d029081
qWD11	phe_WD	EH	1	S1_60183247	60183247	60183054	60183304	3.91949	0.14	Zm00001d029138
qWD8	phe_WD	EH	1	S1_201108450	201108450	201108401	201108571	4.33602	8.15	Zm00001d031764
qWD16	phe_WD	EH	2	S2_132349365	132349365	132347580	132349368	4.27531	8.29	Zm00001d004705
qWD17	phe_WD	EH	4	S4_171679814	171679814	171679774	171679908	4.10323	10.85	Zm00001d051837
qWD18	phe_WD	EH	9	S9_92960320	92960320	92927278	92960335	3.84438	6.62	Zm00001d046506
qWD12	phe_WD	EH	10	S10_145717093	145717093	145717090	145717181	3.88951	7.65	Zm00001d026429
qWD13	phe_WD	EH	10	S10_147243591	147243591	147243569	147243702	4.10991	0.24	Zm00001d026501
qWD14	phe_WD	EH	10	S10_147844542	147844542	147844494	147844623	3.83941	0.07	Zm00001d026536
qWD15	phe_WD	EH	10	S10_148264517	148264517	148264504	148264522	3.99566	0.08	Zm00001d026577
qWD28	phe_WD	EL	2	S2_28374318	28374318	28314709	28424159	4.2672	0.03	Zm00001d002971
qWD21	phe_WD	EL	2	S2_202905696	202905696	202905660	202905732	8.01432	8.08	NA
qWD22	phe_WD	EL	2	S2_224429269	224429269	224429177	224429280	3.9384	9	Zm00001d007192
qWD23	phe_WD	EL	2	S2_225946510	225946510	225946477	225946514	4.7685	0.22	NA
qWD24	phe_WD	EL	2	S2_227521126	227521126	227521107	227521131	3.86894	1.65	NA
qWD25	phe_WD	EL	2	S2_228725311	228725311	228722046	228725355	3.98704	0.04	Zm00001d007328
qWD26	phe_WD	EL	2	S2_231738700	231738700	231738694	231738711	4.70514	0.2	NA
qWD27	phe_WD	EL	2	S2_233403056	233403056	233397299	233403203	3.75435	0.98	Zm00001d007503
qWD29	phe_WD	EL	4	S4_14333931	14333931	14318750	14335010	4.65853	5.16	Zm00001d049059
qWD30	phe_WD	EL	4	S4_170024635	170024635	170024632	170037840	3.98487	0.01	Zm00001d051801
qWD31	phe_WD	EL	4	S4_199404170	199404170	199404109	199478519	4.27451	2.5	Zm00001d052738
qWD32	phe_WD	EL	4	S4_200738571	200738571	200738437	200738698	5.10379	0.24	Zm00001d052781
qWD33	phe_WD	EL	4	S4_204240082	204240082	204240075	204240097	5.10379	0	Zm00001d052904
qWD34	phe_WD	EL	4	S4_204947994	204947994	204947060	204947997	4.18111	0.05	Zm00001d052922
qWD35	phe_WD	EL	5	S5_191984717	191984717	191984682	192007747	4.10729	0.4	Zm00001d017291
qWD36	phe_WD	EL	5	S5_215042594	215042594	214920249	215042610	4.20004	0.52	Zm00001d018133
qWD37	phe_WD	EL	7	S7_5300767	5300767	5300755	5301188	4.14629	0.47	Zm00001d018791
qWD38	phe_WD	EL	8	S8_22870437	22870437	22870396	22870502	3.89271	1.06	Zm00001d008859
qWD39	phe_WD	EL	8	S8_23275262	23275262	23221021	23275286	3.93221	0.73	Zm00001d008866
qWD20	phe_WD	EL	10	S10_76546747	76546747	76540503	76546789	14.474	14.16	Zm00001d024530
qWD19	phe_WD	EL	10	S10_128286618	128286618	128279948	128377779	9.00889	0.18	Zm00001d025749
qWD40	phe_WD	GYPE	1	S1_10031168	10031168	10031104	10031172	6.69171	2.77	NA
qWD41	phe_WD	GYPE	2	S2_145491495	145491495	145491487	145491518	4.2643	9.09	NA
qWD42	phe_WD	GYPE	2	S2_170011292	170011292	169988609	170011360	3.82245	3.58	NA
qWD43	phe_WD	GYPE	2	S2_223202954	223202954	223202758	223273260	6.18777	13.82	Zm00001d007139
qWD44	phe_WD	GYPE	2	S2_241091499	241091499	241091498	241091535	4.06072	5.03	NA
qWD45	phe_WD	GYPE	2	S2_244306161	244306161	244306110	244306232	7.20709	12.03	Zm00001d007965
qWD46	phe_WD	GYPE	4	S4_72789496	72789496	72789446	72791610	4.33516	0.62	NA
qWD47	phe_WD	KNPR	1	S1_181586681	181586681	181585496	181586771	3.81377	5.87	Zm00001d031184
qWD49	phe_WD	KNPR	2	S2_106906112	106906112	106836681	106906298	3.80829	3.38	Zm00001d004372
qWD50	phe_WD	KNPR	2	S2_243465767	243465767	243465671	243475807	4.31125	3.23	Zm00001d007938
qWD51	phe_WD	KNPR	2	S2_243906771	243906771	243906709	243906780	3.77499	1.15	Zm00001d007949
qWD52	phe_WD	KNPR	2	S2_244306161	244306161	244302629	244306232	4.04286	0.46	Zm00001d007965
qWD53	phe_WD	KNPR	4	S4_20101592	20101592	20101508	20175836	4.36909	8.4	NA
qWD54	phe_WD	KNPR	4	S4_23414483	23414483	23084651	23414507	3.96445	2.91	Zm00001d049259
qWD55	phe_WD	KNPR	4	S4_238806294	238806294	238721588	238806366	3.7728	3.56	Zm00001d053675
qWD56	phe_WD	KNPR	5	S5_20023397	20023397	19948191	20160979	3.99155	3.5	Zm00001d013782
qWD48	phe_WD	KNPR	10	S10_76546747	76546747	76540503	76546911	3.84764	3.27	Zm00001d024530
qWD57	phe_WD	PH	4	S4_6871065	6871065	6868434	6871106	3.83571	0.04	Zm00001d048876
qWD58	phe_WD	RNPE	1	S1_244864833	244864833	244864800	244864837	3.88113	4.71	Zm00001d032961
qWD59	phe_WD	RNPE	2	S2_10649831	10649831	10649778	10649845	3.79779	1.87	Zm00001d002346
qWD60	phe_WD	RNPE	2	S2_214677637	214677637	214677586	214684127	4.65895	3.42	Zm00001d006700
qWD61	phe_WD	RNPE	4	S4_85837696	85837696	85837658	85837708	4.48688	2.2	Zm00001d050395
qWW1	phe_WW	ED	1	S1_7699596	7699596	7688395	7779671	3.8018	4.2	Zm00001d027536
qWW2	phe_WW	ED	2	S2_201095015	201095015	201094986	201123466	4.39666	1.18	Zm00001d006192
qWW3	phe_WW	EH	1	S1_14329059	14329059	14329058	14329113	3.82795	7.61	NA
qWW4	phe_WW	EH	1	S1_201108450	201108450	201108401	201108571	3.80014	7.36	Zm00001d031764
qWW7	phe_WW	EH	2	S2_132349365	132349365	132349351	132349368	3.84472	5.54	Zm00001d004705
qWW8	phe_WW	EH	2	S2_190562615	190562615	190557208	190562626	4.55887	7.87	NA
qWW9	phe_WW	EH	3	S3_156523026	156523026	156522694	156801497	3.86116	2.06	Zm00001d042217
qWW10	phe_WW	EH	4	S4_173662804	173662804	173662792	173662805	3.89389	4.21	NA
qWW11	phe_WW	EH	6	S6_98443966	98443966	98443839	98448242	4.31175	4.73	Zm00001d036714
qWW5	phe_WW	EH	10	S10_147844542	147844542	147844494	147844623	3.95333	1.16	Zm00001d026536
qWW6	phe_WW	EH	10	S10_148264517	148264517	148264504	148264522	3.94381	0.06	Zm00001d026577
qWW14	phe_WW	EL	4	S4_154378841	154378841	154378788	154378920	3.74306	12.21	Zm00001d051325
qWW15	phe_WW	EL	4	S4_191344889	191344889	191250744	191355140	3.82906	0.88	Zm00001d052493
qWW16	phe_WW	EL	4	S4_200738571	200738571	200738437	200738698	3.93242	0.13	Zm00001d052781
qWW17	phe_WW	EL	4	S4_203976575	203976575	203976556	203976578	4.21921	0.02	NA
qWW18	phe_WW	EL	4	S4_204240082	204240082	204240075	204240097	3.93242	0	Zm00001d052904
qWW13	phe_WW	EL	10	S10_76546747	76546747	76540503	76546911	3.96497	4.86	Zm00001d024530
qWW12	phe_WW	EL	10	S10_144193097	144193097	144193083	144193105	4.07337	3.81	NA
qWW19	phe_WW	GYPE	1	S1_10031168	10031168	10031104	10031172	7.5017	1.73	NA
qWW20	phe_WW	GYPE	1	S1_211960611	211960611	211943842	211960653	4.4617	7.06	Zm00001d032081
qWW22	phe_WW	GYPE	2	S2_100486929	100486929	100486927	101441588	3.81525	2.96	Zm00001d004291
qWW23	phe_WW	GYPE	2	S2_140748835	140748835	140748825	140748893	3.92774	3.23	Zm00001d004810
qWW24	phe_WW	GYPE	2	S2_145491495	145491495	145491487	145491518	4.75358	0.75	NA
qWW25	phe_WW	GYPE	2	S2_148161775	148161775	148161744	148161779	4.56293	0.07	Zm00001d004913
qWW26	phe_WW	GYPE	2	S2_148561032	148561032	148481355	148561222	4.56293	0	Zm00001d004916
qWW27	phe_WW	GYPE	2	S2_157268185	157268185	157228612	157268201	3.82643	0	NA
qWW28	phe_WW	GYPE	2	S2_158418015	158418015	158417979	158418020	3.86307	0.78	NA
qWW29	phe_WW	GYPE	2	S2_159801894	159801894	159801893	159801908	4.41862	0.64	NA
qWW30	phe_WW	GYPE	2	S2_160467503	160467503	160467397	160515704	4.41862	0	NA
qWW31	phe_WW	GYPE	2	S2_194070304	194070304	194070269	194070406	5.52203	7.5	Zm00001d005966
qWW32	phe_WW	GYPE	4	S4_189174733	189174733	189174693	189174794	4.54486	0.61	Zm00001d052401
qWW33	phe_WW	GYPE	4	S4_201423040	201423040	201423025	201423055	4.84916	2.04	NA
qWW34	phe_WW	GYPE	5	S5_175413829	175413829	175413801	175413863	4.41053	17.56	Zm00001d016770
qWW35	phe_WW	GYPE	5	S5_175765212	175765212	175765203	175768128	3.75194	0.14	Zm00001d016783
qWW36	phe_WW	GYPE	6	S6_15857300	15857300	15856637	15857361	4.13008	2.95	Zm00001d035233
qWW39	phe_WW	GYPE	6	S6_18768856	18768856	18673625	18847041	5.03003	0.33	Zm00001d035267
qWW40	phe_WW	GYPE	6	S6_19375484	19375484	19271910	19375516	5.03003	0	Zm00001d035286
qWW41	phe_WW	GYPE	6	S6_19822354	19822354	19822352	19822362	3.87425	0.04	NA
qWW42	phe_WW	GYPE	6	S6_27224041	27224041	27139380	27525984	5.04168	0.05	NA
qWW43	phe_WW	GYPE	6	S6_28054253	28054253	27977561	28054308	5.09438	0.08	NA
qWW44	phe_WW	GYPE	6	S6_28934073	28934073	28701293	28934184	4.15952	0.47	Zm00001d035484
qWW37	phe_WW	GYPE	6	S6_169435931	169435931	169395746	169436040	3.82313	1.02	Zm00001d039061
qWW38	phe_WW	GYPE	6	S6_169957972	169957972	169957944	169957983	3.96227	7.51	Zm00001d039095
qWW50	phe_WW	GYPE	8	S8_66861530	66861530	66860246	67034829	4.16745	0.25	Zm00001d009482
qWW45	phe_WW	GYPE	8	S8_139372969	139372969	139372910	139372979	4.00423	0	Zm00001d011113
qWW46	phe_WW	GYPE	8	S8_161176059	161176059	161175083	161197526	4.88515	0.02	Zm00001d011765
qWW47	phe_WW	GYPE	8	S8_161508711	161508711	161508652	161508805	4.11506	0.42	NA
qWW48	phe_WW	GYPE	8	S8_162780530	162780530	162780524	162784848	4.99191	0.18	Zm00001d011849
qWW49	phe_WW	GYPE	8	S8_163884431	163884431	163884417	164194286	4.33301	0.15	Zm00001d011885
qWW51	phe_WW	GYPE	9	S9_157941367	157941367	157941320	157941654	3.79925	1.26	Zm00001d048531
qWW21	phe_WW	GYPE	10	S10_5420178	5420178	5420061	5420206	4.02995	0.5	Zm00001d023431
qWW52	phe_WW	KNPR	1	S1_46016795	46016795	46016774	46016850	3.8143	0.31	NA
qWW53	phe_WW	KNPR	1	S1_47213878	47213878	47213864	47403549	4.10606	0.95	Zm00001d028812
qWW54	phe_WW	KNPR	1	S1_47585330	47585330	47585243	47585672	3.8154	0.08	Zm00001d028818
qWW56	phe_WW	KNPR	2	S2_45236731	45236731	45236662	45236771	4.99073	0.54	Zm00001d003468
qWW57	phe_WW	KNPR	3	S3_228241402	228241402	228241331	228241429	3.97414	4.1	Zm00001d044443
qWW58	phe_WW	KNPR	3	S3_230741027	230741027	230741022	230741075	4.69004	0.05	NA
qWW59	phe_WW	KNPR	5	S5_178312690	178312690	178310037	178312709	3.9218	4.37	Zm00001d016851
qWW60	phe_WW	KNPR	6	S6_148216157	148216157	148216130	148216176	4.54775	6.26	Zm00001d038107
qWW55	phe_WW	KNPR	10	S10_149699311	149699311	149698081	149699329	15.9237	6.62	Zm00001d026669
qWW61	phe_WW	PH	2	S2_46160530	46160530	46160507	46160581	3.76579	7.95	Zm00001d003502
qWW62	phe_WW	PH	3	S3_168628481	168628481	168628442	168636565	3.89207	6.23	Zm00001d042468
qWW63	phe_WW	RNPE	1	S1_247100939	247100939	247100901	247101445	3.87285	2.47	NA
qWW65	phe_WW	RNPE	2	S2_192481178	192481178	192481148	192481205	3.86307	4.34	Zm00001d005911
qWW66	phe_WW	RNPE	3	S3_228954401	228954401	228954400	228954449	4.03197	11.35	NA
qWW69	phe_WW	RNPE	4	S4_85837696	85837696	85837658	85837708	4.9482	0.77	Zm00001d050395
qWW67	phe_WW	RNPE	4	S4_125848374	125848374	125666459	125980501	4.0002	1.95	Zm00001d050838
qWW68	phe_WW	RNPE	4	S4_126292886	126292886	126161983	126335186	4.0002	0	Zm00001d050844
qWW64	phe_WW	RNPE	10	S10_149653597	149653597	149652762	149653893	3.85241	0.19	Zm00001d026668
qDRI2	indices	ED_DRI	5	S5_195906644	195906644	195906635	196011484	3.99551	7.42	Zm00001d017441
qDRI3	indices	ED_DRI	7	S7_41517630	41517630	41415269	41596328	3.78299	8.75	Zm00001d019541
qDRI1	indices	ED_DRI	10	S10_138870604	138870604	138870456	138893005	3.79236	2.78	Zm00001d026119
qSTI1	indices	ED_STI	1	S1_10031168	10031168	10031104	10031172	4.02233	1.42	NA
qSTI3	indices	ED_STI	1	S1_22054565	22054565	22054541	22054903	3.77029	0.66	Zm00001d028075
qSTI4	indices	ED_STI	1	S1_38916212	38916212	38916195	38916246	3.88827	0.81	Zm00001d028548
qSTI5	indices	ED_STI	1	S1_40287651	40287651	40284720	40287654	3.82051	0.23	Zm00001d028599
qSTI2	indices	ED_STI	1	S1_162403189	162403189	162371939	162403230	3.76585	6.58	NA
qSTI7	indices	ED_STI	4	S4_153916752	153916752	153916745	153916770	3.83863	4.17	Zm00001d051320
qSTI8	indices	ED_STI	5	S5_2872743	2872743	2872692	2872760	3.77856	0.32	Zm00001d012992
qSTI9	indices	ED_STI	6	S6_112916748	112916748	112916002	112916887	3.76194	0.73	Zm00001d037115
qSTI10	indices	ED_STI	7	S7_11819877	11819877	11819859	11821873	3.81243	7.1	Zm00001d018983
qSTI11	indices	ED_STI	7	S7_41517630	41517630	41415269	41596328	3.90539	7.01	Zm00001d019541
qSTI6	indices	ED_STI	10	S10_139139015	139139015	139138974	139162203	4.16249	5.32	Zm00001d026127
qDRI4	indices	EH_DRI	1	S1_47883898	47883898	47883871	48087105	4.29299	0.9	Zm00001d028830
qDRI5	indices	EH_DRI	1	S1_55114947	55114947	55060284	55114965	3.9325	1.97	Zm00001d029023
qDRI6	indices	EH_DRI	1	S1_57393596	57393596	57278926	57393621	4.17747	0.4	Zm00001d029081
qDRI7	indices	EH_DRI	1	S1_60183247	60183247	60183054	60183304	4.31076	0.03	Zm00001d029138
qDRI10	indices	EH_DRI	6	S6_136406927	136406927	136359553	136413340	4.12159	2.2	Zm00001d037757
qDRI11	indices	EH_DRI	6	S6_157927091	157927091	157842967	157927092	4.72463	0.89	Zm00001d038467
qDRI12	indices	EH_DRI	9	S9_92960320	92960320	92927278	92960335	4.67337	5.87	Zm00001d046506
qDRI8	indices	EH_DRI	10	S10_139297951	139297951	139297943	139297995	4.36854	8.53	Zm00001d026129
qDRI9	indices	EH_DRI	10	S10_140116579	140116579	140068912	140119736	3.81421	0.25	Zm00001d026161
qSTI12	indices	EH_STI	1	S1_10031168	10031168	10031104	10031172	5.48902	0.56	NA
qSTI14	indices	EH_STI	2	S2_132349365	132349365	132349351	132349368	10.6132	17.71	Zm00001d004705
qSTI15	indices	EH_STI	2	S2_190562615	190562615	190557208	190562626	3.77265	7.27	NA
qSTI16	indices	EH_STI	2	S2_195302843	195302843	195300800	195359967	3.76299	0.45	Zm00001d006017
qSTI17	indices	EH_STI	2	S2_212740310	212740310	212680442	212740313	3.84694	2.74	Zm00001d006617
qSTI18	indices	EH_STI	2	S2_215638015	215638015	215637942	215638596	4.42841	0.03	Zm00001d006738
qSTI20	indices	EH_STI	3	S3_17271174	17271174	16980983	17271175	3.98234	6.07	Zm00001d039867
qSTI21	indices	EH_STI	3	S3_20882938	20882938	20882921	20883008	3.74739	1.39	Zm00001d039965
qSTI22	indices	EH_STI	3	S3_21325654	21325654	21325639	21325676	3.88267	0.07	Zm00001d039975
qSTI19	indices	EH_STI	3	S3_113594155	113594155	113594112	113728196	3.80437	1.86	Zm00001d041343
qSTI23	indices	EH_STI	4	S4_169918939	169918939	169881239	169918990	4.44894	1.71	Zm00001d051793
qSTI24	indices	EH_STI	4	S4_173794490	173794490	173794447	173794492	3.99465	1.57	NA
qSTI25	indices	EH_STI	5	S5_95556807	95556807	95556727	95615446	4.28076	1.87	Zm00001d015519
qSTI28	indices	EH_STI	6	S6_9909127	9909127	9909058	9909134	4.09164	3.07	Zm00001d035208
qSTI26	indices	EH_STI	6	S6_98533036	98533036	98484595	98733456	4.0224	3.79	Zm00001d036716
qSTI27	indices	EH_STI	6	S6_98894601	98894601	98783939	98894707	3.75268	0.25	Zm00001d036721
qSTI13	indices	EH_STI	10	S10_149270635	149270635	149270610	149270665	6.95241	5.25	Zm00001d026640
qDRI13	indices	EL_DRI	1	S1_306073313	306073313	306073155	306090591	3.92222	0.97	Zm00001d034932
qDRI21	indices	EL_DRI	2	S2_10491937	10491937	10491879	10491940	3.76769	2	Zm00001d002332
qDRI23	indices	EL_DRI	2	S2_11866244	11866244	11785197	11866258	4.56043	2.51	Zm00001d002395
qDRI24	indices	EL_DRI	2	S2_15098764	15098764	15098698	15128388	3.84044	0.08	Zm00001d002544
qDRI26	indices	EL_DRI	2	S2_41697189	41697189	41697185	41697289	3.74877	0.07	Zm00001d003368
qDRI27	indices	EL_DRI	2	S2_54681044	54681044	54623148	54868560	3.93401	0.66	Zm00001d003693
qDRI28	indices	EL_DRI	2	S2_55398126	55398126	55398117	55398207	4.26486	1.3	NA
qDRI29	indices	EL_DRI	2	S2_63031277	63031277	62859629	63031319	3.89706	1.67	Zm00001d003856
qDRI30	indices	EL_DRI	2	S2_63417100	63417100	63417099	63417121	4.21261	0	Zm00001d003859
qDRI31	indices	EL_DRI	2	S2_65457747	65457747	65280204	65457861	3.84943	0	Zm00001d003889
qDRI32	indices	EL_DRI	2	S2_66065578	66065578	66065575	66065673	4.832	0.46	NA
qDRI33	indices	EL_DRI	2	S2_66400395	66400395	66394387	66486847	4.03938	0.03	Zm00001d003902
qDRI22	indices	EL_DRI	2	S2_107156405	107156405	107042896	107156433	4.31198	1.12	Zm00001d004376
qDRI25	indices	EL_DRI	2	S2_153146103	153146103	153146011	153146128	4.24037	2.81	Zm00001d005001
qDRI34	indices	EL_DRI	5	S5_134895250	134895250	134895195	134895294	9.85816	6.4	Zm00001d015969
qDRI35	indices	EL_DRI	6	S6_137843764	137843764	137843731	137843811	7.41016	5.85	Zm00001d037789
qDRI36	indices	EL_DRI	7	S7_1466876	1466876	1466828	1622858	3.76783	0.25	Zm00001d018642
qDRI37	indices	EL_DRI	8	S8_68813381	68813381	68813102	68813720	4.02254	0.39	Zm00001d009520
qDRI38	indices	EL_DRI	9	S9_20400136	20400136	20392389	20400167	4.06984	0.73	Zm00001d045389
qDRI39	indices	EL_DRI	9	S9_41800876	41800876	41800791	41800901	3.81545	1	NA
qDRI20	indices	EL_DRI	10	S10_76546747	76546747	76540503	76546789	11.0044	13.48	Zm00001d024530
qDRI14	indices	EL_DRI	10	S10_125013825	125013825	125013801	125013851	4.92479	2.97	Zm00001d025651
qDRI15	indices	EL_DRI	10	S10_128915117	128915117	128915070	128915126	3.82342	5.13	NA
qDRI16	indices	EL_DRI	10	S10_130623680	130623680	130623634	130623691	4.45047	0.08	Zm00001d025818
qDRI17	indices	EL_DRI	10	S10_146521599	146521599	146521597	146563645	3.78564	9.7	Zm00001d026471
qDRI18	indices	EL_DRI	10	S10_146903303	146903303	146903261	146903387	3.93591	0.1	NA
qDRI19	indices	EL_DRI	10	S10_147244113	147244113	147244051	147244158	4.07547	0.44	Zm00001d026501
qSTI31	indices	EL_STI	3	S3_179879887	179879887	179776873	179879918	4.34179	1.09	Zm00001d042793
qSTI32	indices	EL_STI	3	S3_180209483	180209483	180090932	180209537	4.34179	0	Zm00001d042799
qSTI33	indices	EL_STI	3	S3_180656293	180656293	180568580	180656452	4.34179	0	Zm00001d042807
qSTI34	indices	EL_STI	4	S4_154122506	154122506	153921348	154122543	4.11548	16.83	Zm00001d051321
qSTI35	indices	EL_STI	4	S4_154590257	154590257	154590141	154590359	4.07665	0.26	NA
qSTI36	indices	EL_STI	4	S4_156846712	156846712	156846684	156846715	4.42864	1.82	Zm00001d051388
qSTI37	indices	EL_STI	4	S4_191344828	191344828	191344761	191344889	4.26573	0.7	Zm00001d052493
qSTI38	indices	EL_STI	4	S4_192668811	192668811	192668693	192723235	3.99214	0.01	Zm00001d052544
qSTI39	indices	EL_STI	4	S4_193472917	193472917	193472764	193473013	4.5723	0.05	Zm00001d052581
qSTI40	indices	EL_STI	4	S4_193886063	193886063	193569840	193975311	4.14291	0.23	Zm00001d052589
qSTI41	indices	EL_STI	4	S4_196480109	196480109	196477548	196480272	4.431	0.08	Zm00001d052666
qSTI42	indices	EL_STI	4	S4_199404170	199404170	199404109	199478519	4.36508	2.27	Zm00001d052738
qSTI43	indices	EL_STI	4	S4_200738571	200738571	200738437	200738698	5.59391	0.21	Zm00001d052781
qSTI44	indices	EL_STI	4	S4_203756666	203756666	203756650	203756671	4.01156	0	NA
qSTI45	indices	EL_STI	4	S4_204240082	204240082	204240075	204240097	5.59391	0	Zm00001d052904
qSTI46	indices	EL_STI	4	S4_204951672	204951672	204951659	204951704	4.41677	0.06	NA
qSTI47	indices	EL_STI	4	S4_208675653	208675653	208619725	208675821	4.08622	1.03	Zm00001d053004
qSTI48	indices	EL_STI	4	S4_213484417	213484417	213447488	213536467	4.32666	2.08	Zm00001d053095
qSTI49	indices	EL_STI	4	S4_235375559	235375559	235375512	235390289	3.97989	2.9	Zm00001d053585
qSTI50	indices	EL_STI	4	S4_235826210	235826210	235824159	235826251	3.74162	1.99	Zm00001d053595
qSTI51	indices	EL_STI	4	S4_236220379	236220379	236220366	236220401	4.9021	0.14	Zm00001d053608
qSTI52	indices	EL_STI	4	S4_238102877	238102877	238102820	238102879	4.70505	0.29	Zm00001d053643
qSTI53	indices	EL_STI	4	S4_238988783	238988783	238988662	238988829	4.44065	0.18	Zm00001d053684
qSTI54	indices	EL_STI	6	S6_142571755	142571755	142571711	142571761	4.18893	2.74	NA
qSTI55	indices	EL_STI	6	S6_148216157	148216157	148216130	148216176	4.92258	4.54	Zm00001d038107
qSTI56	indices	EL_STI	6	S6_150072589	150072589	150072570	150072670	4.22915	0.01	Zm00001d038164
qSTI57	indices	EL_STI	8	S8_22870437	22870437	22870396	22870502	3.90612	2.68	Zm00001d008859
qSTI58	indices	EL_STI	8	S8_23275262	23275262	23221021	23275329	4.30727	0.25	Zm00001d008866
qSTI30	indices	EL_STI	10	S10_76546747	76546747	76540503	76546789	12.1975	12.5	Zm00001d024530
qSTI29	indices	EL_STI	10	S10_139272347	139272347	139272252	139272422	7.57672	3.68	Zm00001d026128
qDRI42	indices	GYPE_DRI	1	S1_9489098	9489098	9488662	9489128	3.98087	0	Zm00001d027630
qDRI40	indices	GYPE_DRI	1	S1_288306404	288306404	288306354	288306452	3.87689	5.08	Zm00001d034270
qDRI41	indices	GYPE_DRI	1	S1_289146062	289146062	289131998	289178949	4.07719	1.27	Zm00001d034319
qDRI45	indices	GYPE_DRI	2	S2_12493237	12493237	12493223	12493291	4.74346	0.48	Zm00001d002429
qDRI46	indices	GYPE_DRI	2	S2_15444285	15444285	15318171	15444287	5.53103	7.11	Zm00001d002560
qDRI47	indices	GYPE_DRI	2	S2_244306161	244306161	244306110	244306232	4.54319	5.98	Zm00001d007965
qDRI48	indices	GYPE_DRI	7	S7_180308030	180308030	180307895	180321088	3.87457	4.75	Zm00001d022578
qDRI49	indices	GYPE_DRI	7	S7_180685878	180685878	180685845	180685912	4.26118	0	NA
qDRI50	indices	GYPE_DRI	7	S7_181011021	181011021	181010925	181068660	3.79221	1.3	Zm00001d022609
qDRI51	indices	GYPE_DRI	7	S7_181727250	181727250	181687721	181744054	3.79974	0.53	Zm00001d022628
qDRI44	indices	GYPE_DRI	10	S10_76546747	76546747	76540503	76546911	3.82046	0.59	Zm00001d024530
qDRI43	indices	GYPE_DRI	10	S10_131474076	131474076	131473944	131474089	4.27862	0.14	Zm00001d025845
qSTI59	indices	GYPE_STI	1	S1_10031358	10031358	10031319	10031362	11.3324	3.05	NA
qSTI60	indices	GYPE_STI	1	S1_150774172	150774172	150616575	151024665	4.64916	6.36	Zm00001d030648
qSTI61	indices	GYPE_STI	1	S1_165690953	165690953	165435893	165691136	4.76165	1.1	NA
qSTI62	indices	GYPE_STI	1	S1_166010062	166010062	165435893	166010189	3.74734	0.12	Zm00001d030891
qSTI63	indices	GYPE_STI	1	S1_166623785	166623785	166623375	166626922	4.95869	0	Zm00001d030900
qSTI64	indices	GYPE_STI	1	S1_168459726	168459726	168457852	168459735	4.12977	0	Zm00001d030940
qSTI66	indices	GYPE_STI	2	S2_244302606	244302606	244250020	244302629	4.06864	1.64	Zm00001d007965
qSTI67	indices	GYPE_STI	4	S4_190302331	190302331	190302277	190302424	3.88474	0.04	Zm00001d052450
qSTI68	indices	GYPE_STI	4	S4_193886054	193886054	193569840	193975311	4.01763	0.31	Zm00001d052589
qSTI69	indices	GYPE_STI	4	S4_201423040	201423040	201423025	201423055	3.82451	1.49	NA
qSTI70	indices	GYPE_STI	4	S4_230780440	230780440	230780422	230780461	3.83951	0.91	NA
qSTI71	indices	GYPE_STI	4	S4_235234620	235234620	235231235	235234747	4.07792	1.78	Zm00001d053580
qSTI75	indices	GYPE_STI	5	S5_2893993	2893993	2893992	2894002	7.36865	7.94	Zm00001d012998
qSTI72	indices	GYPE_STI	5	S5_13414579	13414579	13414544	13418065	3.92109	0.08	Zm00001d013517
qSTI73	indices	GYPE_STI	5	S5_13669814	13669814	13659461	13669818	3.89732	0.95	Zm00001d013530
qSTI74	indices	GYPE_STI	5	S5_14480149	14480149	14468411	14480179	3.89732	0	Zm00001d013571
qSTI65	indices	GYPE_STI	10	S10_140116579	140116579	140068912	140116607	7.57693	2.9	Zm00001d026161
qDRI53	indices	KNPR_DRI	2	S2_84106021	84106021	84070790	84148361	8.99024	7.17	Zm00001d004121
qDRI52	indices	KNPR_DRI	2	S2_243475944	243475944	243475940	243480130	7.12984	5.36	Zm00001d007938
qDRI54	indices	KNPR_DRI	4	S4_20101592	20101592	20101508	20175836	4.66411	7.91	NA
qDRI55	indices	KNPR_DRI	5	S5_51277728	51277728	51265677	51385791	3.81639	0.1	Zm00001d014516
qDRI56	indices	KNPR_DRI	5	S5_60364145	60364145	60364005	60364175	3.90484	0.18	Zm00001d014718
qSTI76	indices	KNPR_STI	1	S1_181583375	181583375	181566020	181583432	4.61062	7.13	Zm00001d031183
qSTI81	indices	KNPR_STI	2	S2_244302606	244302606	244250020	244302629	3.78002	0.42	Zm00001d007965
qSTI82	indices	KNPR_STI	4	S4_236286534	236286534	236286467	236286599	3.97234	3.71	Zm00001d053609
qSTI83	indices	KNPR_STI	4	S4_238806294	238806294	238721588	238806366	4.1801	0.47	Zm00001d053675
qSTI84	indices	KNPR_STI	5	S5_195381960	195381960	195364465	195381971	4.51738	0.6	Zm00001d017418
qSTI85	indices	KNPR_STI	6	S6_148216157	148216157	148216130	148216176	3.96929	9.79	Zm00001d038107
qSTI86	indices	KNPR_STI	7	S7_165558284	165558284	165558263	165558367	3.79879	0.88	NA
qSTI87	indices	KNPR_STI	8	S8_116964675	116964675	116964658	116999125	3.93247	0.52	NA
qSTI80	indices	KNPR_STI	10	S10_76546747	76546747	76540503	76546911	4.25943	2.2	Zm00001d024530
qSTI77	indices	KNPR_STI	10	S10_144416902	144416902	144416898	144416974	3.75095	5.48	Zm00001d026366
qSTI78	indices	KNPR_STI	10	S10_144777518	144777518	144777490	144777542	4.06786	0.29	Zm00001d026379
qSTI79	indices	KNPR_STI	10	S10_149699311	149699311	149698081	149699424	4.67777	1.81	Zm00001d026669
qDRI57	indices	PH_DRI	1	S1_46380714	46380714	46380688	46380719	3.82403	9.94	Zm00001d028785
qDRI58	indices	PH_DRI	3	S3_173683345	173683345	173683210	173683430	3.77433	14.77	NA
qDRI65	indices	PH_DRI	5	S5_4423761	4423761	4389422	4423804	4.21741	5.83	Zm00001d013079
qDRI59	indices	PH_DRI	5	S5_144805596	144805596	144632366	144805629	4.09307	0.67	Zm00001d016105
qDRI60	indices	PH_DRI	5	S5_145521738	145521738	145476277	145521759	4.50318	0.03	NA
qDRI61	indices	PH_DRI	5	S5_150404067	150404067	150390577	150404133	4.11508	0.09	Zm00001d016204
qDRI62	indices	PH_DRI	5	S5_151651072	151651072	151651032	151651080	3.85586	0.06	NA
qDRI63	indices	PH_DRI	5	S5_163706244	163706244	163706125	163725808	3.74865	0	Zm00001d016472
qDRI64	indices	PH_DRI	5	S5_167254040	167254040	167253992	167470810	4.30883	0.05	Zm00001d016557
qSTI88	indices	PH_STI	2	S2_46160530	46160530	46160507	46160581	4.13936	8.11	Zm00001d003502
qSTI89	indices	PH_STI	3	S3_168636651	168636651	168636625	168636720	3.91644	6.11	Zm00001d042469
qSTI90	indices	PH_STI	4	S4_6871065	6871065	6868434	6871106	3.82907	0	Zm00001d048876
qDRI66	indices	RNPE_DRI	1	S1_39591625	39591625	39591619	39591637	3.82302	7.13	Zm00001d028576
qDRI67	indices	RNPE_DRI	2	S2_214677637	214677637	214677586	214684127	4.18219	3.76	Zm00001d006700
qDRI68	indices	RNPE_DRI	2	S2_218404721	218404721	218328990	218404779	3.80128	3.29	Zm00001d006879
qDRI69	indices	RNPE_DRI	4	S4_141309317	141309317	141309307	141309323	3.78215	0.36	Zm00001d051081
qDRI70	indices	RNPE_DRI	7	S7_133918185	133918185	133907714	133926901	4.32834	9.34	Zm00001d020822
qSTI91	indices	RNPE_STI	1	S1_124330121	124330121	124004324	124335112	3.87158	7.69	Zm00001d030347
qSTI92	indices	RNPE_STI	1	S1_151633384	151633384	151633358	151633426	3.83092	6.8	Zm00001d030661
qSTI93	indices	RNPE_STI	1	S1_152039523	152039523	152039460	152152229	3.93992	1.18	Zm00001d030666
qSTI94	indices	RNPE_STI	1	S1_159578358	159578358	159380754	159582147	3.89902	0.24	Zm00001d030784
qSTI95	indices	RNPE_STI	1	S1_191823908	191823908	191822540	192004064	4.09615	2.91	Zm00001d031490
qSTI96	indices	RNPE_STI	1	S1_298581121	298581121	298549165	298581657	4.64873	5.3	Zm00001d034635
qSTI98	indices	RNPE_STI	2	S2_214677637	214677637	214677586	214684127	4.12086	5.18	Zm00001d006700
qSTI99	indices	RNPE_STI	2	S2_216201556	216201556	216196728	216201622	3.97051	0.06	Zm00001d006763
qSTI100	indices	RNPE_STI	4	S4_1749288	1749288	1749127	1766394	3.89369	0.02	Zm00001d048628
qSTI101	indices	RNPE_STI	4	S4_85837696	85837696	85837658	85837708	8.64862	11.79	Zm00001d050395
qSTI97	indices	RNPE_STI	10	S10_149551206	149551206	149551204	149551213	3.93913	1.86	NA
Note:plant height (PH), ear height (EH), grain yield per ear (GYPE), ear length (EL), ear diameter (ED), row number per ear (RNPE), kernel number per row (KNPR),
	drought resistance index (DRI), stress tolerance index (STI), water-deficit (WD), well-watered (WW), Finlay-Wilkinson of phenotypic plasticity (FW)
