# Supplementary material for: Genetic Dissection of Drought Tolerance in Maize Through GWAS of Agronomic Traits, Stress Tolerance Indices, and Phenotypic Plasticity
Source: Int J Mol Sci. 2025 Jun 29;26(13):6285. doi: 10.3390/ijms26136285 (PMC12249902; doi:10.3390/ijms26136285)
Supplement: Supplementary file 1 [file ijms-26-06285-s001.zip › Table S3.xlsx]

## Sheet: Sheet1
Table S3. pleiotropy QTLs in the Venn diagram for agronomic traits under two waters conditions, stress tolerance indices and phenotypic plasticity.
No.	Pleiotropy QTL	Type	Lead SNP	trait	Chromosome	Position	Left position	Right position	log10pval	PVE(%)
1.1	qFW64	LP	S2_190562615	PH	2	190562615	190557208	190562619	8.20479	11.34
1.1	qSTI15	indices	S2_190562615	EH_STI	2	190562615	190557208	190562626	3.77265	7.27
1.1	qWW8	phe_WW	S2_190562615	EH	2	190562615	190557208	190562626	4.55887	7.87
2.1	qFW21	LP	S2_194070304	GYPE	2	194070304	194070269	194070406	4.95492	4.68
2.1	qWW31	phe_WW	S2_194070304	GYPE	2	194070304	194070269	194070406	5.52203	7.5
2.2	qFW31	LP	S5_175413829	GYPE	5	175413829	175413801	175413863	8.74907	10.89
2.2	qWW34	phe_WW	S5_175413829	GYPE	5	175413829	175413801	175413863	4.41053	17.56
3.1	qSTI1	indices	S1_10031168	ED_STI	1	10031168	10031104	10031172	4.02233	1.42
3.1	qSTI12	indices	S1_10031168	EH_STI	1	10031168	10031104	10031172	5.48902	0.56
3.1	qWD7	phe_WD	S1_10031168	EH	1	10031168	10031104	10031172	4.27594	0.11
3.1	qWD40	phe_WD	S1_10031168	GYPE	1	10031168	10031104	10031172	6.69171	2.77
3.1	qWW19	phe_WW	S1_10031168	GYPE	1	10031168	10031104	10031172	7.5017	1.73
3.1	qSTI59	indices	S1_10031358	GYPE_STI	1	10031358	10031319	10031362	11.3324	3.05
3.2	qSTI5	indices	S1_40287651	ED_STI	1	40287651	40284720	40287654	3.82051	0.23
3.2	qWD3	phe_WD	S1_40287651	ED	1	40287651	40284720	40287654	3.91605	0.15
3.3	qDRI6	indices	S1_57393596	EH_DRI	1	57393596	57278926	57393621	4.17747	0.4
3.3	qWD10	phe_WD	S1_57393596	EH	1	57393596	57278926	57393621	4.05662	2.2
3.4	qDRI7	indices	S1_60183247	EH_DRI	1	60183247	60183054	60183304	4.31076	0.03
3.4	qWD11	phe_WD	S1_60183247	EH	1	60183247	60183054	60183304	3.91949	0.14
3.5	qSTI14	indices	S2_132349365	EH_STI	2	132349365	132349351	132349368	10.6132	17.71
3.5	qWD16	phe_WD	S2_132349365	EH	2	132349365	132347580	132349368	4.27531	8.29
3.5	qWW7	phe_WW	S2_132349365	EH	2	132349365	132349351	132349368	3.84472	5.54
3.6	qDRI67	indices	S2_214677637	RNPE_DRI	2	214677637	214677586	214684127	4.18219	3.76
3.6	qSTI98	indices	S2_214677637	RNPE_STI	2	214677637	214677586	214684127	4.12086	5.18
3.6	qWD60	phe_WD	S2_214677637	RNPE	2	214677637	214677586	214684127	4.65895	3.42
3.7	qDRI47	indices	S2_244306161	GYPE_DRI	2	244306161	244306110	244306232	4.54319	5.98
3.7	qWD45	phe_WD	S2_244306161	GYPE	2	244306161	244306110	244306232	7.20709	12.03
3.7	qWD52	phe_WD	S2_244306161	KNPR	2	244306161	244302629	244306232	4.04286	0.46
3.8	qSTI88	indices	S2_46160530	PH_STI	2	46160530	46160507	46160581	4.13936	8.11
3.8	qWW61	phe_WW	S2_46160530	PH	2	46160530	46160507	46160581	3.76579	7.95
3.9	qSTI42	indices	S4_199404170	EL_STI	4	199404170	199404109	199478519	4.36508	2.27
3.9	qWD31	phe_WD	S4_199404170	EL	4	199404170	199404109	199478519	4.27451	2.5
3.1	qSTI43	indices	S4_200738571	EL_STI	4	200738571	200738437	200738698	5.59391	0.21
3.1	qWD32	phe_WD	S4_200738571	EL	4	200738571	200738437	200738698	5.10379	0.24
3.1	qWW16	phe_WW	S4_200738571	EL	4	200738571	200738437	200738698	3.93242	0.13
3.11	qDRI54	indices	S4_20101592	KNPR_DRI	4	20101592	20101508	20175836	4.66411	7.91
3.11	qWD53	phe_WD	S4_20101592	KNPR	4	20101592	20101508	20175836	4.36909	8.4
3.12	qSTI69	indices	S4_201423040	GYPE_STI	4	201423040	201423025	201423055	3.82451	1.49
3.12	qWW33	phe_WW	S4_201423040	GYPE_DRI	4	201423040	201423025	201423055	4.84916	2.04
3.13	qSTI45	indices	S4_204240082	EL_STI	4	204240082	204240075	204240097	5.59391	0
3.13	qWD33	phe_WD	S4_204240082	EL	4	204240082	204240075	204240097	5.10379	0
3.13	qWW18	phe_WW	S4_204240082	EL	4	204240082	204240075	204240097	3.93242	0
3.14	qSTI83	indices	S4_238806294	KNPR_STI	4	238806294	238721588	238806366	4.1801	0.47
3.14	qWD55	phe_WD	S4_238806294	KNPR	4	238806294	238721588	238806366	3.7728	3.56
3.15	qSTI90	indices	S4_6871065	PH_STI	4	6871065	6868434	6871106	3.82907	0
3.15	qWD57	phe_WD	S4_6871065	PH	4	6871065	6868434	6871106	3.83571	0.04
3.16	qSTI101	indices	S4_85837696	RNPE_STI	4	85837696	85837658	85837708	8.64862	11.79
3.16	qWD61	phe_WD	S4_85837696	RNPE	4	85837696	85837658	85837708	4.48688	2.2
3.16	qWW69	phe_WW	S4_85837696	RNPE	4	85837696	85837658	85837708	4.9482	0.77
3.17	qSTI55	indices	S6_148216157	EL_STI	6	148216157	148216130	148216176	4.92258	4.54
3.17	qSTI85	indices	S6_148216157	KNPR_STI	6	148216157	148216130	148216176	3.96929	9.79
3.17	qWW60	phe_WW	S6_148216157	KNPR	6	148216157	148216130	148216176	4.54775	6.26
3.18	qDRI3	indices	S7_41517630	ED_DRI	7	41517630	41415269	41596328	3.78299	8.75
3.18	qSTI11	indices	S7_41517630	ED_STI	7	41517630	41415269	41596328	3.90539	7.01
3.18	qWD6	phe_WD	S7_41517630	ED	7	41517630	41415269	41596328	4.46366	0.7
3.19	qSTI57	indices	S8_22870437	EL_STI	8	22870437	22870396	22870502	3.90612	2.68
3.19	qWD38	phe_WD	S8_22870437	EL	8	22870437	22870396	22870502	3.89271	1.06
3.2	qSTI58	indices	S8_23275262	EL_STI	8	23275262	23221021	23275329	4.30727	0.25
3.2	qWD39	phe_WD	S8_23275262	EL	8	23275262	23221021	23275286	3.93221	0.73
3.21	qDRI12	indices	S9_92960320	EH_DRI	9	92960320	92927278	92960335	4.67337	5.87
3.21	qWD18	phe_WD	S9_92960320	EH	9	92960320	92927278	92960335	3.84438	6.62
3.22	qSTI6	indices	S10_139139015	ED_STI	10	139139015	139138974	139162203	4.16249	5.32
3.22	qWD4	phe_WD	S10_139139015	ED	10	139139015	139138974	139162203	4.22511	7.94
3.23	qSTI79	indices	S10_149699311	KNPR_STI	10	149699311	149698081	149699424	4.67777	1.81
3.23	qWW55	phe_WW	S10_149699311	KNPR	10	149699311	149698081	149699329	15.9237	6.62
3.24	qDRI20	indices	S10_76546747	EL_DRI	10	76546747	76540503	76546789	11.0044	13.48
3.24	qSTI30	indices	S10_76546747	EL_STI	10	76546747	76540503	76546789	12.1975	12.5
3.24	qDRI44	indices	S10_76546747	GYPE_DRI	10	76546747	76540503	76546911	3.82046	0.59
3.24	qSTI80	indices	S10_76546747	KNPR_STI	10	76546747	76540503	76546911	4.25943	2.2
3.24	qWD20	phe_WD	S10_76546747	EL	10	76546747	76540503	76546789	14.474	14.16
3.24	qWD48	phe_WD	S10_76546747	KNPR	10	76546747	76540503	76546911	3.84764	3.27
3.24	qWW13	phe_WW	S10_76546747	EL	10	76546747	76540503	76546911	3.96497	4.86
