# Supplementary material for: Genetic Dissection of Drought Tolerance in Maize Through GWAS of Agronomic Traits, Stress Tolerance Indices, and Phenotypic Plasticity
Source: Int J Mol Sci. 2025 Jun 29;26(13):6285. doi: 10.3390/ijms26136285 (PMC12249902; doi:10.3390/ijms26136285)
Supplement: Supplementary file 1 [file ijms-26-06285-s001.zip › Table S4.xlsx]

## Sheet: Sheet1
Table S4. All candidate genes and functional annotations for QTL of the three trait groups
Type	Chromosome	Database	Start	End	Gene	Description
Phe_WD	1	gramene	38234408	38242664	Zm00001d028528	Mitochondrial phosphate carrier protein 3 mitochondrial
Phe_WD	1	gramene	38255155	38258570	Zm00001d028529	hydroxyproline-rich glycoprotein family protein
Phe_WD	1	gramene	38320615	38323024	Zm00001d028530	protein_coding
Phe_WD	1	gramene	38993551	38998358	Zm00001d028554	Cytosolic enolase 3
Phe_WD	1	gramene	38997819	38998295	Zm00001d028555	17.4 kDa class I heat shock protein 3
Phe_WD	1	gramene	39084598	39085294	Zm00001d028556	protein_coding
Phe_WD	1	gramene	39085728	39086204	Zm00001d028557	17.4 kDa class I heat shock protein
Phe_WD	1	gramene	40283742	40287068	Zm00001d028599	Laccase-17
Phe_WD	1	gramene	56743156	56747187	Zm00001d029059	Probable LRR receptor-like serine/threonine-protein kinase IRK
Phe_WD	1	gramene	56811457	56816453	Zm00001d029060	65-kDa microtubule-associated protein 3
Phe_WD	1	gramene	56853854	56855533	Zm00001d029061	PPR containing plant-like protein
Phe_WD	1	gramene	57298087	57298659	Zm00001d029079	protein_coding
Phe_WD	1	gramene	57300175	57301834	Zm00001d029080	protein_coding
Phe_WD	1	gramene	57327630	57330297	Zm00001d029081	Protein VAC14 homolog
Phe_WD	1	gramene	60182624	60186722	Zm00001d029138	Peptidyl-tRNA hydrolase mitochondrial
Phe_WD	1	gramene	181585445	181586170	Zm00001d031184	RING finger protein 5
Phe_WD	1	gramene	201106050	201111798	Zm00001d031764	IAA-alanine resistance protein 1
Phe_WD	1	gramene	244858795	244867417	Zm00001d032961	anther ear1
Phe_WD	10	gramene	76539255	76545947	Zm00001d024530	alpha/beta-Hydrolases superfamily protein
Phe_WD	10	gramene	128276400	128280029	Zm00001d025748	Protein NRT1/ PTR FAMILY 4.2
Phe_WD	10	gramene	128281743	128287294	Zm00001d025749	Inositol transporter 1
Phe_WD	10	gramene	128369466	128379796	Zm00001d025750	Probable E3 ubiquitin-protein ligase ARI8
Phe_WD	10	gramene	139138426	139205090	Zm00001d026127	Patched family protein
Phe_WD	10	gramene	145713940	145718508	Zm00001d026429	3-oxoacyl-synthase III%252C mRNA
Phe_WD	10	gramene	147240629	147249381	Zm00001d026501	glutamine synthetase1
Phe_WD	10	gramene	147843856	147850295	Zm00001d026536	Zinc finger CCCH domain-containing protein 6
Phe_WD	10	gramene	148261491	148265297	Zm00001d026577	Probable cysteine protease RD21B
Phe_WD	2	gramene	10649171	10653316	Zm00001d002346	cinnamyl alcohol dehydrogenase1
Phe_WD	2	gramene	28350907	28355040	Zm00001d002970	silkless ears1
Phe_WD	2	gramene	28374464	28376302	Zm00001d002971	DUF177 domain protein
Phe_WD	2	gramene	106904147	106908784	Zm00001d004372	ethylene receptor homolog40
Phe_WD	2	gramene	132347742	132349421	Zm00001d004705	Amino acid permease 2
Phe_WD	2	gramene	214673600	214677670	Zm00001d006700	mTERF-domain protein9
Phe_WD	2	gramene	214683529	214685193	Zm00001d006701	GRAS-transcription factor 75
Phe_WD	2	gramene	223189582	223205906	Zm00001d007139	AAA-type ATPase family protein
Phe_WD	2	gramene	223268658	223271326	Zm00001d007140	protein_coding
Phe_WD	2	gramene	223272401	223275423	Zm00001d007141	TRF-like 5
Phe_WD	2	gramene	224425013	224429818	Zm00001d007192	T-complex protein 1 subunit zeta
Phe_WD	2	gramene	228717803	228722687	Zm00001d007328	ABC transporter I family member 11 chloroplastic
Phe_WD	2	gramene	233393208	233398004	Zm00001d007502	carotene isomerase2
Phe_WD	2	gramene	233400595	233404330	Zm00001d007503	Myosin-binding protein 7
Phe_WD	2	gramene	243463450	243479726	Zm00001d007938	Suppressor of RPS4-RLD 1
Phe_WD	2	gramene	243898782	243908001	Zm00001d007949	zea apetala homolog1
Phe_WD	2	gramene	244301133	244307913	Zm00001d007965	mitogen-activated protein kinase kinase kinase 5
Phe_WD	4	gramene	6865551	6879836	Zm00001d048876	OSJNBa0016N04.16 protein%3B OSJNBb0042I07.4 protein
Phe_WD	4	gramene	14333136	14336565	Zm00001d049059	alcohol dehydrogenase2
Phe_WD	4	gramene	23084615	23087441	Zm00001d049256	protein_coding
Phe_WD	4	gramene	23371232	23371858	Zm00001d049257	protein_coding
Phe_WD	4	gramene	23374699	23376345	Zm00001d049258	Putative ARM repeat-containing protein containing family protein
Phe_WD	4	gramene	23413468	23419096	Zm00001d049259	Long chain base biosynthesis protein 2a
Phe_WD	4	gramene	85834807	85839887	Zm00001d050395	GDT1-like protein 4
Phe_WD	4	gramene	170023756	170028264	Zm00001d051801	Ribosomal RNA processing Brix domain protein
Phe_WD	4	gramene	170029713	170030060	Zm00001d051802	SAUR-like auxin-responsive protein family
Phe_WD	4	gramene	170031931	170032329	Zm00001d051803	Erwinia induced protein 2
Phe_WD	4	gramene	170036696	170039992	Zm00001d051804	glutamine synthetase5
Phe_WD	4	gramene	171679681	171683198	Zm00001d051837	Sucrose synthase
Phe_WD	4	gramene	199404178	199405434	Zm00001d052738	HSF-transcription factor 7
Phe_WD	4	gramene	199456348	199456894	Zm00001d052740	protein_coding
Phe_WD	4	gramene	200737914	200744017	Zm00001d052781	Two-component response regulator-like APRR9
Phe_WD	4	gramene	204238907	204245663	Zm00001d052904	protein_coding
Phe_WD	4	gramene	204942596	204947439	Zm00001d052922	protein_coding
Phe_WD	4	gramene	238699493	238722387	Zm00001d053674	Tubulin binding cofactor C domain-containing protein
Phe_WD	4	gramene	238805319	238809230	Zm00001d053675	lipoxygenase10
Phe_WD	5	gramene	19947087	19950779	Zm00001d013780	DNA-directed RNA polymerases I%252C II%252C and III 14.4 kDa polypeptide
Phe_WD	5	gramene	19950789	19952787	Zm00001d013781	Chloroplast post-illumination chlorophyll fluorescence increase protein
Phe_WD	5	gramene	20023452	20027129	Zm00001d013782	LRR receptor-like serine/threonine-protein kinase EFR
Phe_WD	5	gramene	20028246	20077272	Zm00001d013783	C2C2-Dof-transcription factor 12
Phe_WD	5	gramene	20078955	20079224	Zm00001d013784	protein_coding
Phe_WD	5	gramene	20154985	20158509	Zm00001d013785	Whole genome shotgun sequence of line PN40024 scaffold_14.assembly12x (Fragment)
Phe_WD	5	gramene	191981265	191985412	Zm00001d017291	Phytosulfokine receptor 1
Phe_WD	5	gramene	192003418	192004251	Zm00001d017292	Defensin-like protein 6
Phe_WD	5	gramene	192003421	192010358	Zm00001d017293	GRMZM2G153368
Phe_WD	5	gramene	192007580	192011428	Zm00001d017294	gibberellin 2-oxidase4
Phe_WD	5	gramene	214924233	214935714	Zm00001d018129	ATP-citrate synthase alpha chain protein 3
Phe_WD	5	gramene	214939176	214944676	Zm00001d018130	Protein CURVATURE THYLAKOID 1D chloroplastic
Phe_WD	5	gramene	214945228	214948102	Zm00001d018131	Chaperone protein dnaJ
Phe_WD	5	gramene	215034661	215049780	Zm00001d018133	protein_coding
Phe_WD	7	gramene	5299802	5301758	Zm00001d018791	Anther-specific proline-rich protein APG
Phe_WD	7	gramene	34337921	34346938	Zm00001d019449	DEAD-box ATP-dependent RNA helicase 5
Phe_WD	7	gramene	34347110	34350538	Zm00001d019450	CO(2)-response secreted protease
Phe_WD	7	gramene	41463182	41464232	Zm00001d019541	maternally expressed gene4
Phe_WD	7	gramene	41594773	41601596	Zm00001d019542	COP1-interacting protein-related
Phe_WD	8	gramene	22870098	22873800	Zm00001d008859	Alkaline phytoceramidase (aPHC)
Phe_WD	8	gramene	23222125	23222877	Zm00001d008866	protein_coding
Phe_WD	9	gramene	92932044	92932852	Zm00001d046505	protein_coding
Phe_WD	9	gramene	92956668	92968289	Zm00001d046506	Serine/threonine-protein phosphatase 2A 65 kDa regulatory subunit A beta isoform
phe_WW	1	gramene	7686285	7701265	Zm00001d027536	Serine acetyltransferase 4
phe_WW	1	gramene	7714226	7716606	Zm00001d027537	Cytochrome P450 CYP78A55
phe_WW	1	gramene	7765121	7766521	Zm00001d027538	OSJNBa0089E12.13 protein%3B protein
phe_WW	1	gramene	47211776	47217612	Zm00001d028812	zinc finger (MYND type) family protein / programmed cell death 2 C-terminal domain-containing protein
phe_WW	1	gramene	47398578	47403781	Zm00001d028813	transducin family protein / WD-40 repeat family protein
phe_WW	1	gramene	47566046	47589502	Zm00001d028818	defective kernel1
phe_WW	1	gramene	201106050	201111798	Zm00001d031764	IAA-alanine resistance protein 1
phe_WW	1	gramene	211943365	211946180	Zm00001d032081	Dormancy-associated protein homolog 3
phe_WW	10	gramene	5419971	5427473	Zm00001d023431	Signal recognition particle 54 kDa protein chloroplastic
phe_WW	10	gramene	76539255	76545947	Zm00001d024530	alpha/beta-Hydrolases superfamily protein
phe_WW	10	gramene	147843856	147850295	Zm00001d026536	Zinc finger CCCH domain-containing protein 6
phe_WW	10	gramene	148261491	148265297	Zm00001d026577	Probable cysteine protease RD21B
phe_WW	10	gramene	149652422	149656130	Zm00001d026668	Receptor-like kinase TMK2
phe_WW	10	gramene	149696142	149699827	Zm00001d026669	Cell division protein FtsZ homolog 2-2 chloroplastic
phe_WW	2	gramene	45234206	45238299	Zm00001d003468	Sugar transport protein 5
phe_WW	2	gramene	46156330	46162045	Zm00001d003502	Signal recognition particle 19 kDa protein
phe_WW	2	gramene	100866490	100867847	Zm00001d004291	Protein RTF1 homolog
phe_WW	2	gramene	100915910	100916353	Zm00001d004292	protein_coding
phe_WW	2	gramene	100974371	100988003	Zm00001d004293	Electron transfer flavoprotein subunit beta mitochondrial
phe_WW	2	gramene	101435299	101437745	Zm00001d004298	protein_coding
phe_WW	2	gramene	132347742	132349421	Zm00001d004705	Amino acid permease 2
phe_WW	2	gramene	140744018	140750309	Zm00001d004810	FHA-transcription factor 6
phe_WW	2	gramene	148160530	148162597	Zm00001d004913	Dual specificity protein phosphatase Diacylglycerol kinase catalytic region
phe_WW	2	gramene	148560206	148564300	Zm00001d004916	IQ domain-containing protein IQM3
phe_WW	2	gramene	192479201	192482053	Zm00001d005911	Patatin-like protein 2
phe_WW	2	gramene	194069215	194071131	Zm00001d005966	Phosphatidylinositol 4-kinase gamma 7
phe_WW	2	gramene	201119689	201125472	Zm00001d006192	Ypt/Rab-GAP domain of gyp1p superfamily protein
phe_WW	3	gramene	156522883	156523445	Zm00001d042217	FPF1-like protein 1
phe_WW	3	gramene	156527050	156527938	Zm00001d042218	Cytochrome P450 709B2
phe_WW	3	gramene	156531285	156531681	Zm00001d042219	protein-protein interaction regulator family protein
phe_WW	3	gramene	156630155	156631686	Zm00001d042221	protein_coding
phe_WW	3	gramene	156697298	156716775	Zm00001d042222	Helicase
phe_WW	3	gramene	156718921	156719572	Zm00001d042224	protein_coding
phe_WW	3	gramene	168625125	168637170	Zm00001d042468	Structural maintenance of chromosomes protein 2-2
phe_WW	3	gramene	228235045	228243424	Zm00001d044443	ABC transporter G family member 40
phe_WW	4	gramene	85834807	85839887	Zm00001d050395	GDT1-like protein 4
phe_WW	4	gramene	125665547	125666545	Zm00001d050837	Gibberellin receptor GID1L2
phe_WW	4	gramene	125848028	125857181	Zm00001d050838	Polyadenylate-binding protein RBP47B
phe_WW	4	gramene	126162793	126163788	Zm00001d050840	Putative RING zinc finger domain superfamily protein
phe_WW	4	gramene	126164604	126165239	Zm00001d050841	protein_coding
phe_WW	4	gramene	126332970	126339128	Zm00001d050844	Bifunctional riboflavin biosynthesis protein RIBA 1 chloroplastic
phe_WW	4	gramene	154378507	154379055	Zm00001d051325	protein_coding
phe_WW	4	gramene	189173442	189175233	Zm00001d052401	Putative inositol polyphosphate phosphatase (Synaptogenin-like) family protein
phe_WW	4	gramene	191250808	191252184	Zm00001d052492	Anthocyanidin 3-O-glucoside 2'''-O-xylosyltransferase
phe_WW	4	gramene	191343386	191345393	Zm00001d052493	Aluminium induced protein with YGL and LRDR motifs
phe_WW	4	gramene	191353211	191358538	Zm00001d052494	Pyruvate kinase
phe_WW	4	gramene	200737914	200744017	Zm00001d052781	Two-component response regulator-like APRR9
phe_WW	4	gramene	204238907	204245663	Zm00001d052904	protein_coding
phe_WW	5	gramene	175413523	175419968	Zm00001d016770	Exosome complex component RRP45B
phe_WW	5	gramene	175764979	175770061	Zm00001d016783	stress-induced protein kinase1
phe_WW	5	gramene	178308318	178313353	Zm00001d016850	viviparous15
phe_WW	5	gramene	178309072	178312433	Zm00001d016851	protein_coding
phe_WW	6	gramene	15856602	15857420	Zm00001d035233	protein_coding
phe_WW	6	gramene	18673737	18675956	Zm00001d035266	NAC-transcription factor 119
phe_WW	6	gramene	18771626	18781091	Zm00001d035267	Mitochondrial import inner membrane translocase subunit TIM22-2
phe_WW	6	gramene	18771731	18776702	Zm00001d035268	Retrovirus-related Pol polyprotein LINE-1
phe_WW	6	gramene	18821910	18823959	Zm00001d035269	Storage protein
phe_WW	6	gramene	18835384	18859581	Zm00001d035270	Sterile alpha motif (SAM) domain-containing protein
phe_WW	6	gramene	19340069	19371142	Zm00001d035285	Heat shock protein 90-6 mitochondrial
phe_WW	6	gramene	19371307	19372534	Zm00001d035286	protein_coding
phe_WW	6	gramene	28766136	28769667	Zm00001d035479	Putative WAK family receptor-like protein kinase
phe_WW	6	gramene	28848312	28852083	Zm00001d035480	Cytochrome P450 78A7
phe_WW	6	gramene	28892826	28895114	Zm00001d035481	zinc finger (MYND type) family protein / programmed cell death 2 C-terminal domain-containing protein
phe_WW	6	gramene	28920999	28921765	Zm00001d035484	Cytochrome P450 714A1
phe_WW	6	gramene	98440958	98447412	Zm00001d036714	magnesium transporter2
phe_WW	6	gramene	98447529	98450787	Zm00001d036715	Transmembrane 9 superfamily member 9
phe_WW	6	gramene	148214266	148220654	Zm00001d038107	Decapping nuclease DXO homolog chloroplastic
phe_WW	6	gramene	169394180	169398433	Zm00001d039059	Protease Do-like 1 chloroplastic
phe_WW	6	gramene	169431270	169449026	Zm00001d039061	Probable sodium/metabolite cotransporter BASS4 chloroplastic
phe_WW	6	gramene	169957762	169959656	Zm00001d039095	protein_coding
phe_WW	8	gramene	66861002	66863797	Zm00001d009482	protein_coding
phe_WW	8	gramene	66880016	66880399	Zm00001d009483	protein_coding
phe_WW	8	gramene	67033318	67034715	Zm00001d009484	Indole-3-acetate beta-glucosyltransferase
phe_WW	8	gramene	139372046	139374129	Zm00001d011113	Uncharacterised protein family SERF
phe_WW	8	gramene	161174717	161177072	Zm00001d011765	Methylsterol monooxygenase 2-2
phe_WW	8	gramene	161195803	161197827	Zm00001d011766	Nucleic acid-binding OB-fold-like protein
phe_WW	8	gramene	162775996	162782061	Zm00001d011849	cytokinin response regulator4
phe_WW	8	gramene	162783924	162789981	Zm00001d011850	protein_coding
phe_WW	8	gramene	163934356	163941137	Zm00001d011885	RNA-binding (RRM/RBD/RNP motifs) family protein
phe_WW	8	gramene	163949770	163950618	Zm00001d011886	Putative O-Glycosyl hydrolase superfamily protein
phe_WW	8	gramene	163952617	163953435	Zm00001d011887	high chlorophyll fluorescence 153
phe_WW	8	gramene	163956191	163956613	Zm00001d011888	protein_coding
phe_WW	8	gramene	164038137	164044860	Zm00001d011889	hexokinase9
phe_WW	8	gramene	164045195	164048986	Zm00001d011890	cytokinin oxidase 3
phe_WW	8	gramene	164106171	164115399	Zm00001d011891	S-formylglutathione hydrolase
phe_WW	8	gramene	164115327	164117277	Zm00001d011892	E3 ubiquitin-protein ligase COP1
phe_WW	8	gramene	164149048	164153140	Zm00001d011895	BRCT domain-containing DNA repair protein
phe_WW	8	gramene	164160557	164164712	Zm00001d011896	Calcium-transporting ATPase 2 plasma membrane-type
phe_WW	8	gramene	164171388	164172306	Zm00001d011897	protein_coding
phe_WW	8	gramene	164189762	164194511	Zm00001d011898	zinc finger (C3HC4-type RING finger) family protein
phe_WW	9	gramene	157939097	157942646	Zm00001d048531	DEAD-box ATP-dependent RNA helicase 50
DRI	1	gramene	9488000	9492140	Zm00001d027630	Phosphatidylinositol N-acetyglucosaminlytransferase subunit P-related
DRI	1	gramene	39587411	39593209	Zm00001d028576	fringe-related protein
DRI	1	gramene	46379532	46380892	Zm00001d028785	DUF538 family protein
DRI	1	gramene	47982359	47988628	Zm00001d028830	P-loop nucleoside triphosphate hydrolases superfamily protein with CH (Calponin Homology) domain
DRI	1	gramene	47989803	47991767	Zm00001d028831	protein_coding
DRI	1	gramene	48068503	48082169	Zm00001d028832	Cytochrome P450 711A1
DRI	1	gramene	55108882	55115021	Zm00001d029023	Probable galacturonosyltransferase 7
DRI	1	gramene	57298087	57298659	Zm00001d029079	protein_coding
DRI	1	gramene	57300175	57301834	Zm00001d029080	protein_coding
DRI	1	gramene	57327630	57330297	Zm00001d029081	Protein VAC14 homolog
DRI	1	gramene	60182624	60186722	Zm00001d029138	Peptidyl-tRNA hydrolase mitochondrial
DRI	1	gramene	288305209	288306599	Zm00001d034270	Mitochondrial import inner membrane translocase subunit TIM14
DRI	1	gramene	289129916	289132811	Zm00001d034319	Dihydroceramide fatty acyl 2-hydroxylase FAH1
DRI	1	gramene	289178554	289182576	Zm00001d034320	Inosine-5'-monophosphate dehydrogenase
DRI	1	gramene	306072454	306079843	Zm00001d034932	Rhodanese-like domain-containing protein 8 chloroplastic
DRI	1	gramene	306079959	306082079	Zm00001d034933	Pentatricopeptide repeat-containing protein chloroplastic
DRI	1	gramene	306090107	306097264	Zm00001d034934	Nuclear transport factor 2 (NTF2) family protein
DRI	10	gramene	76539255	76545947	Zm00001d024530	alpha/beta-Hydrolases superfamily protein
DRI	10	gramene	125013169	125020527	Zm00001d025651	Poly(A)-specific ribonuclease PARN
DRI	10	gramene	130620785	130623971	Zm00001d025818	GDSL esterase/lipase LTL1
DRI	10	gramene	131472723	131474482	Zm00001d025845	protein_coding
DRI	10	gramene	138868868	138870806	Zm00001d026119	protein_coding
DRI	10	gramene	138884177	138886680	Zm00001d026120	Putative HLH DNA-binding domain superfamily protein
DRI	10	gramene	139294768	139298735	Zm00001d026129	Cyclin-B2-4
DRI	10	gramene	140115175	140117173	Zm00001d026161	Probable BOI-related E3 ubiquitin-protein ligase 2
DRI	10	gramene	140119312	140119716	Zm00001d026162	Cortical cell-delineating protein
DRI	10	gramene	146531880	146533322	Zm00001d026471	UDP-glycosyltransferase 89B1
DRI	10	gramene	146562821	146566812	Zm00001d026472	D-3-phosphoglycerate dehydrogenase 3 chloroplastic
DRI	10	gramene	147240629	147249381	Zm00001d026501	glutamine synthetase1
DRI	2	gramene	10488890	10496373	Zm00001d002332	MADS-transcription factor 9
DRI	2	gramene	11807219	11812274	Zm00001d002391	Ubiquitin-specific protease family C19-related protein
DRI	2	gramene	11811593	11814809	Zm00001d002392	protein_coding
DRI	2	gramene	11828774	11829001	Zm00001d002393	Methionyl-tRNA synthetase
DRI	2	gramene	11856131	11856352	Zm00001d002394	Methionyl-tRNA synthetase
DRI	2	gramene	11863804	11866661	Zm00001d002395	60S ribosomal protein L7-2
DRI	2	gramene	12492416	12496032	Zm00001d002429	GRF-transcription factor 8
DRI	2	gramene	15091610	15099493	Zm00001d002544	Regulator of chromosome condensation (RCC1) family with FYVE zinc finger domain
DRI	2	gramene	15128166	15131434	Zm00001d002545	MYB-related-transcription factor 20
DRI	2	gramene	15317803	15318606	Zm00001d002558	Copper ion binding protein
DRI	2	gramene	15366760	15371345	Zm00001d002560	Enhancer of mRNA-decapping protein 4
DRI	2	gramene	41697065	41704348	Zm00001d003368	Kinesin KP1
DRI	2	gramene	54633543	54636161	Zm00001d003693	hAT transposon superfamily protein
DRI	2	gramene	54868185	54870188	Zm00001d003695	protein_coding
DRI	2	gramene	62855302	62860552	Zm00001d003855	protein_coding
DRI	2	gramene	62901361	62902707	Zm00001d003856	Spermidine hydroxycinnamoyl transferase
DRI	2	gramene	63412887	63417847	Zm00001d003859	Potassium transporter 5
DRI	2	gramene	65457795	65460979	Zm00001d003889	Trihelix transcription factor ASR3
DRI	2	gramene	66394925	66403430	Zm00001d003902	Polynucleotide adenylyltransferase family protein
DRI	2	gramene	66485018	66487506	Zm00001d003903	ZIM-transcription factor 33
DRI	2	gramene	84068128	84079028	Zm00001d004120	Prolyl 4-hydroxylase 1
DRI	2	gramene	84102438	84106073	Zm00001d004121	protein_coding
DRI	2	gramene	107046240	107049098	Zm00001d004376	protein_coding
DRI	2	gramene	153144332	153148743	Zm00001d005001	transporter of mugineic acid3
DRI	2	gramene	214673600	214677670	Zm00001d006700	mTERF-domain protein9
DRI	2	gramene	214683529	214685193	Zm00001d006701	GRAS-transcription factor 75
DRI	2	gramene	218327505	218332462	Zm00001d006875	alanine aminotransferase10
DRI	2	gramene	218336078	218339832	Zm00001d006876	protein_coding
DRI	2	gramene	218344704	218346675	Zm00001d006877	Formate dehydrogenase chloroplastic/mitochondrial
DRI	2	gramene	218402338	218402930	Zm00001d006878	protein_coding
DRI	2	gramene	218402879	218403637	Zm00001d006879	RING-H2 finger protein ATL3
DRI	2	gramene	243463450	243479726	Zm00001d007938	Suppressor of RPS4-RLD 1
DRI	2	gramene	243480096	243481628	Zm00001d007940	Eukaryotic translation initiation factor 5A-1
DRI	2	gramene	244301133	244307913	Zm00001d007965	mitogen-activated protein kinase kinase kinase 5
DRI	4	gramene	141308554	141313944	Zm00001d051081	Nucleotide/sugar transporter family protein
DRI	5	gramene	4384816	4389625	Zm00001d013077	Plant Tudor-like RNA-binding protein
DRI	5	gramene	4419199	4421924	Zm00001d013078	Bax inhibitor-1 family protein
DRI	5	gramene	4422306	4427048	Zm00001d013079	Thioredoxin-like protein 1
DRI	5	gramene	51273496	51275103	Zm00001d014515	Probable protein S-acyltransferase 7
DRI	5	gramene	51276600	51297682	Zm00001d014516	Probable mitochondrial intermediate peptidase mitochondrial
DRI	5	gramene	51375176	51380657	Zm00001d014517	protein_coding
DRI	5	gramene	51381400	51381678	Zm00001d014518	Mediator of RNA polymerase II transcription subunit 8
DRI	5	gramene	60360935	60365129	Zm00001d014717	Glycosyltransferase family 64 protein C4
DRI	5	gramene	60363598	60365004	Zm00001d014718	Thylakoid lumenal 16.5 kDa protein chloroplastic
DRI	5	gramene	134894335	134899512	Zm00001d015969	IQ-domain 21
DRI	5	gramene	144804711	144808906	Zm00001d016105	Abscisic acid receptor PYL9
DRI	5	gramene	150391274	150394468	Zm00001d016204	protein_coding
DRI	5	gramene	163704722	163708772	Zm00001d016472	Polyketide cyclase/dehydrase and lipid transport superfamily protein
DRI	5	gramene	163724387	163726195	Zm00001d016473	protein%3B Selenium binding protein-like protein
DRI	5	gramene	167251278	167254294	Zm00001d016557	Ankyrin repeat family protein
DRI	5	gramene	167257671	167260419	Zm00001d016558	glycosyl hydrolase family 10 protein / carbohydrate-binding domain-containing protein
DRI	5	gramene	167470616	167481059	Zm00001d016559	Ubiquitin-activating enzyme E1 domain-containing protein 1
DRI	5	gramene	195906689	195909170	Zm00001d017441	Cyclin-U4-2
DRI	5	gramene	195910144	195912077	Zm00001d017442	protein_coding
DRI	5	gramene	195944691	195946090	Zm00001d017443	protein_coding
DRI	6	gramene	136360596	136362812	Zm00001d037752	protein_coding
DRI	6	gramene	136376380	136376775	Zm00001d037753	protein_coding
DRI	6	gramene	136399634	136402280	Zm00001d037756	zinc transporter 4 precursor
DRI	6	gramene	136409991	136410359	Zm00001d037757	Grx_C15-glutaredoxin subgroup III
DRI	6	gramene	137843373	137845233	Zm00001d037789	Lysine histidine transporter-like 5
DRI	6	gramene	157847118	157847813	Zm00001d038466	protein_coding
DRI	6	gramene	157922722	157927689	Zm00001d038467	replication origin activator1
DRI	7	gramene	1465054	1470400	Zm00001d018642	Transducin/WD40 repeat-like superfamily protein
DRI	7	gramene	1471078	1475911	Zm00001d018643	protein_coding
DRI	7	gramene	1544840	1546170	Zm00001d018645	Polynucleotidyl transferase ribonuclease H-like superfamily protein
DRI	7	gramene	1619886	1623205	Zm00001d018647	JUMONJI-transcription factor 19
DRI	7	gramene	41463182	41464232	Zm00001d019541	maternally expressed gene4
DRI	7	gramene	41594773	41601596	Zm00001d019542	COP1-interacting protein-related
DRI	7	gramene	133907684	133908130	Zm00001d020820	protein_coding
DRI	7	gramene	133911775	133930671	Zm00001d020821	Pentatricopeptide repeat-containing protein
DRI	7	gramene	133917294	133920456	Zm00001d020822	protein_coding
DRI	7	gramene	180302830	180308365	Zm00001d022578	Ubiquitin-activating enzyme E1 2
DRI	7	gramene	180309351	180311180	Zm00001d022579	Pyruvate decarboxylase 2
DRI	7	gramene	180314845	180322630	Zm00001d022581	AMP deaminase
DRI	7	gramene	181032585	181033806	Zm00001d022609	protein_coding
DRI	7	gramene	181054593	181059990	Zm00001d022611	La-related protein 1C
DRI	7	gramene	181717982	181720096	Zm00001d022627	Protein POLLENLESS 3-LIKE 2
DRI	7	gramene	181720257	181728090	Zm00001d022628	MYB-transcription factor 11
DRI	7	gramene	181743922	181746055	Zm00001d022629	Proteasome subunit alpha type
DRI	8	gramene	68802378	68813649	Zm00001d009520	Ninja-family protein 7
DRI	9	gramene	20391918	20402487	Zm00001d045389	budding unhibited by benzimidazoles homolog3
DRI	9	gramene	92932044	92932852	Zm00001d046505	protein_coding
DRI	9	gramene	92956668	92968289	Zm00001d046506	Serine/threonine-protein phosphatase 2A 65 kDa regulatory subunit A beta isoform
STI	1	gramene	22053545	22070105	Zm00001d028075	BTB/POZ domain-containing protein NPY2
STI	1	gramene	38916237	38917464	Zm00001d028548	maternal effect embryo arrest 59
STI	1	gramene	40283742	40287068	Zm00001d028599	Laccase-17
STI	1	gramene	124047279	124048368	Zm00001d030346	Hsp20/alpha crystallin family protein
STI	1	gramene	124329795	124347302	Zm00001d030347	Alcohol dehydrogenase-like 3
STI	1	gramene	150646257	150646604	Zm00001d030645	protein_coding
STI	1	gramene	150647078	150653590	Zm00001d030646	ATP-dependent DNA helicase [Source
STI	1	gramene	150684776	150686900	Zm00001d030647	protein_coding
STI	1	gramene	150689435	150692786	Zm00001d030648	protein_coding
STI	1	gramene	151023944	151029791	Zm00001d030652	Calmodulin-binding protein MPCBP
STI	1	gramene	151627586	151634045	Zm00001d030661	VAN3-binding protein
STI	1	gramene	152032065	152040608	Zm00001d030666	protein_coding
STI	1	gramene	152108172	152108531	Zm00001d030667	Thioredoxin-related
STI	1	gramene	152132894	152134510	Zm00001d030669	protein_coding
STI	1	gramene	152150826	152153067	Zm00001d030670	Probable peroxygenase 4
STI	1	gramene	159379143	159381634	Zm00001d030780	Formin-like protein 20
STI	1	gramene	159403240	159403947	Zm00001d030781	Formin-like protein 20
STI	1	gramene	159423056	159433779	Zm00001d030782	Formin-like protein 20
STI	1	gramene	159576278	159582102	Zm00001d030784	Expressed protein%3B protein
STI	1	gramene	165741227	165745488	Zm00001d030888	Probable disease resistance protein
STI	1	gramene	166009842	166012367	Zm00001d030891	G2-like-transcription factor 9
STI	1	gramene	166624511	166627207	Zm00001d030900	Pyridoxal phosphate (PLP)-dependent transferases superfamily protein
STI	1	gramene	168453787	168458127	Zm00001d030940	Protein ESKIMO 1
STI	1	gramene	181575354	181579654	Zm00001d031182	Homeobox-transcription factor 84
STI	1	gramene	181580507	181584714	Zm00001d031183	ankyrin repeat family protein
STI	1	gramene	191819199	191824621	Zm00001d031490	Chaperone protein dnaJ 10
STI	1	gramene	191843663	191844687	Zm00001d031492	Galactose oxidase/kelch repeat superfamily protein
STI	1	gramene	191846071	191849645	Zm00001d031493	Binding partner of ACD11 1
STI	1	gramene	191908229	191910980	Zm00001d031494	Putative L-ascorbate peroxidase 6
STI	1	gramene	191994766	191996827	Zm00001d031495	Probable lysine-specific demethylase ELF6
STI	1	gramene	192002834	192004606	Zm00001d031496	DUF1997 family protein
STI	1	gramene	298548893	298572907	Zm00001d034633	Transducin/WD40 repeat-like superfamily protein
STI	1	gramene	298573878	298575017	Zm00001d034634	Heavy metal transport/detoxification superfamily protein
STI	1	gramene	298580972	298582430	Zm00001d034635	chalcone flavanone isomerase1
STI	10	gramene	76539255	76545947	Zm00001d024530	alpha/beta-Hydrolases superfamily protein
STI	10	gramene	139138426	139205090	Zm00001d026127	Patched family protein
STI	10	gramene	139268233	139272680	Zm00001d026128	Patched family protein
STI	10	gramene	140115175	140117173	Zm00001d026161	Probable BOI-related E3 ubiquitin-protein ligase 2
STI	10	gramene	144415204	144421773	Zm00001d026366	Putative SNF2-domain/RING finger domain/helicase domain protein
STI	10	gramene	144776845	144780116	Zm00001d026379	Transcription factor bHLH112
STI	10	gramene	149269862	149271718	Zm00001d026640	minichromosome instability12a
STI	10	gramene	149696142	149699827	Zm00001d026669	Cell division protein FtsZ homolog 2-2 chloroplastic
STI	2	gramene	46156330	46162045	Zm00001d003502	Signal recognition particle 19 kDa protein
STI	2	gramene	132347742	132349421	Zm00001d004705	Amino acid permease 2
STI	2	gramene	195306607	195307923	Zm00001d006017	Serine/threonine-protein kinase UCNL
STI	2	gramene	195358970	195361575	Zm00001d006019	OTU domain-containing protein
STI	2	gramene	212688199	212689120	Zm00001d006617	Toll-Interleukin-Resistance (TIR) domain family protein
STI	2	gramene	214673600	214677670	Zm00001d006700	mTERF-domain protein9
STI	2	gramene	214683529	214685193	Zm00001d006701	GRAS-transcription factor 75
STI	2	gramene	215635319	215641061	Zm00001d006738	Cytoplasmic protein of eukaryotic origin (38.3 kD)
STI	2	gramene	216196344	216200236	Zm00001d006763	myosin heavy chain-related
STI	2	gramene	244247294	244251653	Zm00001d007961	protein_coding
STI	2	gramene	244254163	244256107	Zm00001d007962	G2-like-transcription factor 27
STI	2	gramene	244274018	244286577	Zm00001d007964	ATP-dependent DNA helicase [Source
STI	2	gramene	244274382	244275960	Zm00001d007963	protein_coding
STI	2	gramene	244301133	244307913	Zm00001d007965	mitogen-activated protein kinase kinase kinase 5
STI	3	gramene	17116656	17120780	Zm00001d039861	Xylose isomerase
STI	3	gramene	17163334	17167131	Zm00001d039865	triose phosphate isomerase4
STI	3	gramene	17168377	17172935	Zm00001d039866	Triosephosphate isomerase
STI	3	gramene	17266726	17272686	Zm00001d039867	Factor of DNA methylation 4
STI	3	gramene	20882799	20892393	Zm00001d039965	Delta(7)-sterol-C5(6)-desaturase 1
STI	3	gramene	21323159	21327454	Zm00001d039975	protein_coding
STI	3	gramene	113590531	113594266	Zm00001d041343	Probable disease resistance protein
STI	3	gramene	113725965	113728247	Zm00001d041345	Cyclin-D5-1
STI	3	gramene	168625125	168637170	Zm00001d042468	Structural maintenance of chromosomes protein 2-2
STI	3	gramene	168636576	168651034	Zm00001d042469	protein_coding
STI	3	gramene	179771349	179776913	Zm00001d042792	Transcription initiation factor TFIID subunit 12
STI	3	gramene	179875467	179900638	Zm00001d042793	Transducin/WD40 repeat-like superfamily protein
STI	3	gramene	180087177	180093626	Zm00001d042796	G10 family protein
STI	3	gramene	180208276	180212748	Zm00001d042799	G10 family protein
STI	3	gramene	180566775	180572026	Zm00001d042807	RNA-binding protein-related
STI	4	gramene	1742938	1750365	Zm00001d048628	ARM repeat superfamily protein
STI	4	gramene	1750763	1751718	Zm00001d048629	protein_coding
STI	4	gramene	1765064	1765348	Zm00001d048630	protein_coding
STI	4	gramene	6865551	6879836	Zm00001d048876	OSJNBa0016N04.16 protein%3B OSJNBb0042I07.4 protein
STI	4	gramene	85834807	85839887	Zm00001d050395	GDT1-like protein 4
STI	4	gramene	153916343	153921722	Zm00001d051320	esterase/lipase/thioesterase family protein
STI	4	gramene	154082129	154088581	Zm00001d051321	ATP-dependent zinc metalloprotease FTSH 7 chloroplastic
STI	4	gramene	156845411	156847623	Zm00001d051388	Actin-depolymerizing factor 7
STI	4	gramene	169879226	169881277	Zm00001d051791	GDSL esterase/lipase
STI	4	gramene	169882942	169888542	Zm00001d051792	ankyrin repeat family protein / regulator of chromosome condensation (RCC1) family protein
STI	4	gramene	169918053	169918976	Zm00001d051793	protein_coding
STI	4	gramene	190301720	190308562	Zm00001d052450	Pentatricopeptide repeat-containing protein
STI	4	gramene	191343386	191345393	Zm00001d052493	Aluminium induced protein with YGL and LRDR motifs
STI	4	gramene	192688133	192689416	Zm00001d052544	Putative CBL-interacting protein kinase family protein
STI	4	gramene	193472119	193474854	Zm00001d052581	Disease resistance protein RPM1
STI	4	gramene	193545827	193587771	Zm00001d052584	Protein kinase domain containing protein expressed
STI	4	gramene	193611003	193612517	Zm00001d052585	Dirigent protein [Source
STI	4	gramene	193763661	193768265	Zm00001d052586	Cationic amino acid transporter 6 chloroplastic
STI	4	gramene	193771468	193772642	Zm00001d052587	L-arabinokinase
STI	4	gramene	193813920	193814607	Zm00001d052588	Histone H2A
STI	4	gramene	193904691	193923248	Zm00001d052589	Replication protein-like
STI	4	gramene	193906360	193907586	Zm00001d052590	SWI/SNF complex subunit SWI3C
STI	4	gramene	196473381	196480603	Zm00001d052666	related to retinoblastoma2
STI	4	gramene	199404178	199405434	Zm00001d052738	HSF-transcription factor 7
STI	4	gramene	199456348	199456894	Zm00001d052740	protein_coding
STI	4	gramene	200737914	200744017	Zm00001d052781	Two-component response regulator-like APRR9
STI	4	gramene	204238907	204245663	Zm00001d052904	protein_coding
STI	4	gramene	208649304	208651866	Zm00001d053004	auxin import carrier2
STI	4	gramene	213447092	213450959	Zm00001d053094	Purple acid phosphatase 3
STI	4	gramene	213516014	213516612	Zm00001d053095	protein_coding
STI	4	gramene	235225983	235235156	Zm00001d053580	Dihydrolipoyllysine-residue acetyltransferase component 2 of pyruvate dehydrogenase complex mitochondrial
STI	4	gramene	235232984	235233628	Zm00001d053581	protein_coding
STI	4	gramene	235371631	235376042	Zm00001d053585	Beta-galactosidase
STI	4	gramene	235825666	235832657	Zm00001d053595	RPD3 histone deacetylase homolog
STI	4	gramene	236219515	236220535	Zm00001d053608	protein_coding
STI	4	gramene	236276719	236286959	Zm00001d053609	Putative coatomer beta subunit family protein
STI	4	gramene	238099957	238103666	Zm00001d053643	seed specific protein1
STI	4	gramene	238699493	238722387	Zm00001d053674	Tubulin binding cofactor C domain-containing protein
STI	4	gramene	238805319	238809230	Zm00001d053675	lipoxygenase10
STI	4	gramene	238977831	238989000	Zm00001d053684	Putative citrate synthase family protein
STI	5	gramene	2871120	2873693	Zm00001d012992	40S ribosomal protein S26-3
STI	5	gramene	2893965	2896910	Zm00001d012998	50S ribosomal protein L17 chloroplastic
STI	5	gramene	13415177	13415952	Zm00001d013517	protein_coding
STI	5	gramene	13659653	13664953	Zm00001d013529	Protein NRT1/ PTR FAMILY 2.9
STI	5	gramene	13665338	13670915	Zm00001d013530	5'-AMP-activated protein kinase-related
STI	5	gramene	14472448	14473020	Zm00001d013570	protein_coding
STI	5	gramene	14479967	14481511	Zm00001d013571	Probable BOI-related E3 ubiquitin-protein ligase 2
STI	5	gramene	95546146	95556835	Zm00001d015519	RNA-binding (RRM/RBD/RNP motifs) family protein
STI	5	gramene	95614609	95620842	Zm00001d015520	Chaperone protein ClpB4 mitochondrial
STI	5	gramene	195379356	195383453	Zm00001d017418	Aldehyde dehydrogenase
STI	6	gramene	9905774	9910868	Zm00001d035208	BTB/POZ domain-containing protein
STI	6	gramene	98531308	98533026	Zm00001d036716	GNAT-transcription factor 27
STI	6	gramene	98730481	98732747	Zm00001d036717	ubiquitin3
STI	6	gramene	98782181	98784853	Zm00001d036720	Cytochrome b561 DM13 and DOMON domain-containing protein
STI	6	gramene	98810391	98814802	Zm00001d036721	protein_coding
STI	6	gramene	112916637	112925689	Zm00001d037115	Choline/ethanolaminephosphotransferase 1
STI	6	gramene	148214266	148220654	Zm00001d038107	Decapping nuclease DXO homolog chloroplastic
STI	6	gramene	150068990	150075970	Zm00001d038164	methyl binding domain
STI	7	gramene	11819745	11822731	Zm00001d018983	Serine/threonine-protein kinase WNK2
STI	7	gramene	41463182	41464232	Zm00001d019541	maternally expressed gene4
STI	7	gramene	41594773	41601596	Zm00001d019542	COP1-interacting protein-related
STI	8	gramene	22870098	22873800	Zm00001d008859	Alkaline phytoceramidase (aPHC)
STI	8	gramene	23222125	23222877	Zm00001d008866	protein_coding
LP	1	gramene	12444329	12446126	Zm00001d027741	Pentatricopeptide repeat-containing protein
LP	1	gramene	12448970	12449458	Zm00001d027742	protein_coding
LP	1	gramene	33440965	33448136	Zm00001d028397	Acyl-CoA-binding domain-containing protein 3
LP	1	gramene	39490113	39492146	Zm00001d028574	Protein phosphatase 2C 37
LP	1	gramene	39563411	39569231	Zm00001d028575	Tropinone reductase
LP	1	gramene	39587411	39593209	Zm00001d028576	fringe-related protein
LP	1	gramene	46011526	46014654	Zm00001d028770	Protein kinase superfamily protein
LP	1	gramene	52836664	52841244	Zm00001d028954	Guanylate kinase
LP	1	gramene	52850182	52853358	Zm00001d028955	Membrane steroid-binding protein 1
LP	1	gramene	52860772	52861856	Zm00001d028957	F-box protein
LP	1	gramene	52873169	52879776	Zm00001d028958	Endoplasmic reticulum vesicle transporter protein
LP	1	gramene	52938630	52945326	Zm00001d028960	Expressed protein%3B protein
LP	1	gramene	178917351	178919435	Zm00001d031130	Putative pentatricopeptide repeat-containing protein
LP	1	gramene	181310179	181314255	Zm00001d031178	Ubiquitin-protein ligase/ zinc ion binding protein
LP	1	gramene	227428558	227430153	Zm00001d032459	cytochrome P450 family 87 subfamily A polypeptide 6
LP	1	gramene	248303998	248323251	Zm00001d033040	Shewanella-like protein phosphatase 1
LP	1	gramene	248431212	248432937	Zm00001d033044	GDSL esterase/lipase
LP	1	gramene	248442926	248461086	Zm00001d033046	NagB/RpiA/CoA transferase-like superfamily protein
LP	1	gramene	248461165	248462268	Zm00001d033047	SPX domain-containing protein 3
LP	1	gramene	248467942	248474649	Zm00001d033048	ZIM-transcription factor 21
LP	1	gramene	271957661	271958619	Zm00001d033711	Basic blue protein
LP	1	gramene	271986535	271991029	Zm00001d033713	protein_coding
LP	1	gramene	271987272	271987875	Zm00001d033712	Tobamovirus multiplication protein 3
LP	1	gramene	271994541	271996227	Zm00001d033714	Regulator of Vps4 activity in the MVB pathway protein
LP	1	gramene	272005935	272007220	Zm00001d033716	Homologous-pairing protein 2 homolog
LP	1	gramene	272123492	272125627	Zm00001d033717	protein_coding
LP	1	gramene	272130665	272132998	Zm00001d033718	ACD11 homolog protein
LP	10	gramene	1565392	1599381	Zm00001d023262	brick3
LP	10	gramene	1592479	1594283	Zm00001d023263	glutamine-fructose-6-phosphate transaminase (isomerizing)s%3Bsugar binding%3Btransaminases
LP	10	gramene	1600459	1605134	Zm00001d023264	Aladin
LP	10	gramene	1606001	1612705	Zm00001d023265	protein_coding
LP	10	gramene	1670707	1671857	Zm00001d023266	Aladin
LP	10	gramene	1680751	1687113	Zm00001d023267	protein_coding
LP	10	gramene	5599455	5606101	Zm00001d023437	glycine decarboxylase1
LP	10	gramene	145391311	145392264	Zm00001d026413	protein_coding
LP	10	gramene	145394601	145395407	Zm00001d026414	2025-09-02
LP	10	gramene	145395974	145401877	Zm00001d026415	Beta-D-xylosidase 4
LP	2	gramene	4137849	4142554	Zm00001d001999	Galactose mutarotase-like superfamily protein
LP	2	gramene	4150293	4154404	Zm00001d002000	lipoxygenase6
LP	2	gramene	4156560	4157278	Zm00001d002001	protein_coding
LP	2	gramene	71037398	71040700	Zm00001d003945	mouse DNA EBV homolog1
LP	2	gramene	105058417	105061020	Zm00001d004342	Natterin-4
LP	2	gramene	194069215	194071131	Zm00001d005966	Phosphatidylinositol 4-kinase gamma 7
LP	2	gramene	225207033	225210880	Zm00001d007227	DNA replication complex GINS protein PSF2
LP	2	gramene	225207322	225209334	Zm00001d007228	Omega-3 fatty acid desaturase
LP	2	gramene	241693465	241703192	Zm00001d007886	Protein ENHANCED DOWNY MILDEW 2
LP	3	gramene	217884261	217893731	Zm00001d044053	Phospholipase A1-IIgamma
LP	4	gramene	5763281	5770165	Zm00001d048802	Glycine-rich domain-containing protein 1
LP	4	gramene	158016051	158023794	Zm00001d051421	Protein S-acyltransferase 10
LP	4	gramene	199294141	199296531	Zm00001d052733	BAG family molecular chaperone regulator 1
LP	4	gramene	199304832	199310418	Zm00001d052734	RHOMBOID-like protein 3
LP	4	gramene	202430132	202439991	Zm00001d052845	P-loop containing nucleoside triphosphate hydrolases superfamily protein
LP	4	gramene	202445149	202447772	Zm00001d052847	WRKY-transcription factor 87
LP	4	gramene	205815603	205819193	Zm00001d052945	Probable ribonuclease P/MRP protein subunit POP5
LP	4	gramene	205821051	205824128	Zm00001d052946	OSJNBb0045P24.5 protein
LP	4	gramene	206108330	206113498	Zm00001d052951	XS domain containing protein expressed
LP	5	gramene	6420558	6432756	Zm00001d013204	SWIB/MDM2 domain containing protein
LP	5	gramene	6896879	6902925	Zm00001d013241	protein_coding
LP	5	gramene	8016323	8018515	Zm00001d013300	Histone H2A
LP	5	gramene	12787522	12789765	Zm00001d013497	C3H-transcription factor 327
LP	5	gramene	25111416	25112574	Zm00001d013931	MYB-transcription factor 102
LP	5	gramene	175413523	175419968	Zm00001d016770	Exosome complex component RRP45B
LP	5	gramene	187965483	187968357	Zm00001d017174	protein_coding
LP	5	gramene	187969789	187977274	Zm00001d017175	La protein 1
LP	6	gramene	137664274	137666727	Zm00001d037783	protein kinase1
LP	7	gramene	171442295	171444896	Zm00001d022160	caltractin1
LP	7	gramene	171452423	171456738	Zm00001d022161	Putative paramyosin
LP	8	gramene	63476273	63477403	Zm00001d009415	Arabinogalactan peptide 3
LP	8	gramene	93324376	93339948	Zm00001d009983	Binding protein
LP	8	gramene	163883378	163884377	Zm00001d011883	Putative RING zinc finger domain superfamily protein
LP	8	gramene	163934356	163941137	Zm00001d011885	RNA-binding (RRM/RBD/RNP motifs) family protein
LP	8	gramene	163949770	163950618	Zm00001d011886	Putative O-Glycosyl hydrolase superfamily protein
LP	8	gramene	163952617	163953435	Zm00001d011887	high chlorophyll fluorescence 153
LP	8	gramene	163956191	163956613	Zm00001d011888	protein_coding
LP	8	gramene	164038137	164044860	Zm00001d011889	hexokinase9
LP	8	gramene	164045195	164048986	Zm00001d011890	cytokinin oxidase 3
LP	8	gramene	164106171	164115399	Zm00001d011891	S-formylglutathione hydrolase
LP	8	gramene	164115327	164117277	Zm00001d011892	E3 ubiquitin-protein ligase COP1
LP	8	gramene	164149048	164153140	Zm00001d011895	BRCT domain-containing DNA repair protein
LP	8	gramene	164160557	164164712	Zm00001d011896	Calcium-transporting ATPase 2 plasma membrane-type
LP	8	gramene	164171388	164172306	Zm00001d011897	protein_coding
LP	8	gramene	164189762	164194511	Zm00001d011898	zinc finger (C3HC4-type RING finger) family protein
LP	8	gramene	170042407	170043615	Zm00001d012204	protein_coding
LP	9	gramene	29535058	29540801	Zm00001d045632	U-box domain-containing protein 14
LP	9	gramene	36283444	36288609	Zm00001d045740	Transmembrane amino acid transporter family protein
LP	9	gramene	36304683	36305192	Zm00001d045741	Phytochrome-associated serine/threonine protein phosphatase 3
LP	9	gramene	36335126	36335716	Zm00001d045742	protein_coding
LP	9	gramene	36378780	36410375	Zm00001d045744	SMAD/FHA domain-containing protein
LP	9	gramene	36431389	36432700	Zm00001d045745	protein_coding
LP	9	gramene	36869712	36880178	Zm00001d045746	DNA topoisomerase
LP	9	gramene	36887126	36931550	Zm00001d045747	DNA topoisomerase type IA core
LP	9	gramene	37487738	37493402	Zm00001d045763	O-fucosyltransferase family protein
LP	9	gramene	37789526	37793105	Zm00001d045764	movement protein binding protein 2C
LP	9	gramene	42385201	42385902	Zm00001d045832	LysM domain-containing GPI-anchored protein 1
LP	9	gramene	42386300	42387215	Zm00001d045833	protein_coding
LP	9	gramene	42522639	42523073	Zm00001d045834	protein_coding
LP	9	gramene	42523051	42523994	Zm00001d045835	protein_coding
LP	9	gramene	42595858	42605898	Zm00001d045836	Aspartyl protease AED1
LP	9	gramene	49159803	49165260	Zm00001d045950	Serine/threonine-protein kinase
LP	9	gramene	50712529	50721428	Zm00001d045968	Putative homeodomain-like transcription factor superfamily protein
LP	9	gramene	50873268	50876032	Zm00001d045970	B3 domain-containing transcription repressor VAL2
LP	9	gramene	50930632	50931430	Zm00001d045971	protein_coding
LP	9	gramene	50993715	50999528	Zm00001d045972	Glycosyltransferase family 61 protein
LP	9	gramene	51047617	51049885	Zm00001d045973	Small RNA degrading nuclease 3
LP	9	gramene	51114232	51116210	Zm00001d045974	Polygalacturonase QRT2
LP	9	gramene	73621310	73635421	Zm00001d046231	K(+) efflux antiporter 4
LP	9	gramene	79854295	79858733	Zm00001d046313	Ras-related protein RABA1d
LP	9	gramene	92749456	92758500	Zm00001d046500	SPX domain-containing protein 1
LP	9	gramene	92852327	92853497	Zm00001d046501	Ethylene-responsive transcription factor WIN1
LP	9	gramene	115522400	115533199	Zm00001d047020	ADP-ribosylation factor GTPase-activating protein AGD10
