# Supplementary material for: Genetic Dissection of Drought Tolerance in Maize Through GWAS of Agronomic Traits, Stress Tolerance Indices, and Phenotypic Plasticity
Source: Int J Mol Sci. 2025 Jun 29;26(13):6285. doi: 10.3390/ijms26136285 (PMC12249902; doi:10.3390/ijms26136285)
Supplement: Supplementary file 1 [file ijms-26-06285-s001.zip › Table S5.xlsx]

## Sheet: Sheet1
Table S5.The number of overlapping Pleiotropy QTL more than or equal to 5 within a 1Mb interval
No.	Pleiotropy QTLs	Type	Lead SNP	trait	Chromosome	Position	Left position	Right position	log10pval	PVE(%)
1	qDRI42	indices	S1_9489098	GYPE_DRI	1	9489098	9488662	9489128	3.98087	0
1	qSTI1	indices	S1_10031168	ED_STI	1	10031168	10031104	10031172	4.02233	1.42
1	qSTI12	indices	S1_10031168	EH_STI	1	10031168	10031104	10031172	5.48902	0.56
1	qWD7	phe_WD	S1_10031168	EH	1	10031168	10031104	10031172	4.27594	0.11
1	qWD40	phe_WD	S1_10031168	GYPE	1	10031168	10031104	10031172	6.69171	2.77
1	qWW19	phe_WW	S1_10031168	GYPE	1	10031168	10031104	10031172	7.5017	1.73
1	qSTI59	indices	S1_10031358	GYPE_STI	1	10031358	10031319	10031362	11.3324	3.05
2	qWD50	phe_WD	S2_243465767	KNPR	2	243465767	243465671	243475807	4.31125	3.23
2	qDRI52	indices	S2_243475944	KNPR_DRI	2	243475944	243475940	243480130	7.12984	5.36
2	qWD51	phe_WD	S2_243906771	KNPR	2	243906771	243906709	243906780	3.77499	1.15
2	qSTI66	indices	S2_244302606	GYPE_STI	2	244302606	244250020	244302629	4.06864	1.64
2	qSTI81	indices	S2_244302606	KNPR_STI	2	244302606	244250020	244302629	3.78002	0.42
2	qDRI47	indices	S2_244306161	GYPE_DRI	2	244306161	244306110	244306232	4.54319	5.98
2	qWD45	phe_WD	S2_244306161	GYPE	2	244306161	244306110	244306232	7.20709	12.03
2	qWD52	phe_WD	S2_244306161	KNPR	2	244306161	244302629	244306232	4.04286	0.46
3	qSTI7	indices	S4_153916752	ED_STI	4	153916752	153916745	153916770	3.83863	4.17
3	qSTI34	indices	S4_154122506	EL_STI	4	154122506	153921348	154122543	4.11548	16.83
3	qWW14	phe_WW	S4_154378841	EL	4	154378841	154378788	154378920	3.74306	12.21
3	qSTI35	indices	S4_154590257	EL_STI	4	154590257	154590141	154590359	4.07665	0.26
3	qLP24	LP	S4_154926190	GYPE	4	154926190	154926113	154926240	4.33212	1.01
4	qSTI43	indices	S4_200738571	EL_STI	4	200738571	200738437	200738698	5.59391	0.21
4	qWD32	phe_WD	S4_200738571	EL	4	200738571	200738437	200738698	5.10379	0.24
4	qWW16	phe_WW	S4_200738571	EL	4	200738571	200738437	200738698	3.93242	0.13
4	qSTI69	indices	S4_201423040	GYPE_STI	4	201423040	201423025	201423055	3.82451	1.49
4	qWW33	phe_WW	S4_201423040	GYPE	4	201423040	201423025	201423055	4.84916	2.04
5	qSTI44	indices	S4_203756666	EL_STI	4	203756666	203756650	203756671	4.01156	0
5	qLP28	LP	S4_203756689	GYPE	4	203756689	203756671	203756719	5.0688	0.16
5	qWW17	phe_WW	S4_203976575	EL	4	203976575	203976556	203976578	4.21921	0.02
5	qSTI45	indices	S4_204240082	EL_STI	4	204240082	204240075	204240097	5.59391	0
5	qWD33	phe_WD	S4_204240082	EL	4	204240082	204240075	204240097	5.10379	0
5	qWW18	phe_WW	S4_204240082	EL	4	204240082	204240075	204240097	3.93242	0
6	qSTI71	indices	S4_235234620	GYPE_STI	4	235234620	235231235	235234747	4.07792	1.78
6	qSTI49	indices	S4_235375559	EL_STI	4	235375559	235375512	235390289	3.97989	2.9
6	qSTI50	indices	S4_235826210	EL_STI	4	235826210	235824159	235826251	3.74162	1.99
6	qSTI51	indices	S4_236220379	EL_STI	4	236220379	236220366	236220401	4.9021	0.14
6	qSTI82	indices	S4_236286534	KNPR_STI	4	236286534	236286467	236286599	3.97234	3.71
7	qDRI20	indices	S10_76546747	EL_DRI	10	76546747	76540503	76546789	11.0044	13.48
7	qSTI30	indices	S10_76546747	EL_STI	10	76546747	76540503	76546789	12.1975	12.5
7	qDRI44	indices	S10_76546747	GYPE_DRI	10	76546747	76540503	76546911	3.82046	0.59
7	qSTI80	indices	S10_76546747	KNPR_STI	10	76546747	76540503	76546911	4.25943	2.2
7	qWD20	phe_WD	S10_76546747	EL	10	76546747	76540503	76546789	14.474	14.16
7	qWD48	phe_WD	S10_76546747	KNPR	10	76546747	76540503	76546911	3.84764	3.27
7	qWW13	phe_WW	S10_76546747	EL	10	76546747	76540503	76546911	3.96497	4.86
8	qDRI1	indices	S10_138870604	ED_DRI	10	138870604	138870456	138893005	3.79236	2.78
8	qSTI6	indices	S10_139139015	ED_STI	10	139139015	139138974	139162203	4.16249	5.32
8	qWD4	phe_WD	S10_139139015	ED	10	139139015	139138974	139162203	4.22511	7.94
8	qSTI29	indices	S10_139272347	EL_STI	10	139272347	139272252	139272422	7.57672	3.68
8	qDRI8	indices	S10_139297951	EH_DRI	10	139297951	139297943	139297995	4.36854	8.53
9	qSTI13	indices	S10_149270635	EH_STI	10	149270635	149270610	149270665	6.95241	5.25
9	qSTI97	indices	S10_149551206	RNPE_STI	10	149551206	149551204	149551213	3.93913	1.86
9	qWW64	phe_WW	S10_149653597	RNPE	10	149653597	149652762	149653893	3.85241	0.19
9	qSTI79	indices	S10_149699311	KNPR_STI	10	149699311	149698081	149699424	4.67777	1.81
9	qWW55	phe_WW	S10_149699311	KNPR	10	149699311	149698081	149699329	15.9237	6.62
