# Supplementary material for: Genetic Dissection of Drought Tolerance in Maize Through GWAS of Agronomic Traits, Stress Tolerance Indices, and Phenotypic Plasticity
Source: Int J Mol Sci. 2025 Jun 29;26(13):6285. doi: 10.3390/ijms26136285 (PMC12249902; doi:10.3390/ijms26136285)
Supplement: Supplementary file 1 [file ijms-26-06285-s001.zip › Table S6.xlsx]

## Sheet: Sheet1
Table S6. Expression of 26 candidate genes in response to drought stress at four developmental stages (V12, V14, V16, R1) of three tissues (leaf, ear and tassel).
SampleName	leaf V12	leaf V12 drought	leaf V14	leaf V14 drought	leaf V16	leaf V16 drought	leaf R1	leaf R1 drought	ear V12	ear V12 drought	ear V14	ear V14 drought	ear V16	ear V16 drought	ear R1	ear R1 drought	tassel V12	tassel V12 drought	tassel V14	tassel V14 drought	tassel V16	tassel V16 drought	tassel R1	tassel R1 drought
Zm00001d007938	16.3125	16.9525	16.235	21.5475	18.335	21.9375	12.125	25.9825	18.025	17.4775	17.595	17.6775	12.6375	17.7125	16.1075	9.295	21.1225	28.08	20.805	21.8975	23.055	19.2725	15.05	15.965
Zm00001d007940	31.74	35.22	34.0575	30.7	25.52	19.42	21.7775	18.9925	69.6175	75.7	76.805	72.9125	77.26	80.5975	77.6175	96.265	58.6675	69.8633	44.77	50.4425	67.1725	61.6375	31.3	42.695
Zm00001d007942	11.085	13.885	12.3775	10.325	13.05	13.48	11.18	14.89	24.8125	25.0425	24.955	26.8425	23.2175	18.6275	20.7675	18.2325	31.8175	30.9567	24.4375	27.225	22.2025	23.5775	26.6567	26.685
Zm00001d007943	13.755	21.0775	22.59	23.33	26.135	19.225	15.575	17.475	18.595	19.52	19.71	23.445	18.08	24.9975	18.1075	14.39	19.205	24.2367	19.9675	23.185	16.0075	19.0225	13.9667	15.545
Zm00001d007945	11.7675	15.655	11.13	16.1	11.1125	15.4575	9.1075	22.6375	8.925	8.4475	8.225	10.2925	7.6275	9.03	12.145	3.655	12.01	18.8133	15.93	18.5425	19.04	15.91	10.2333	14.345
Zm00001d007947	28.0775	36.89	34.6425	36.9375	35.01	43.4925	25.05	50.9425	54.6275	44.73	54.96	53.925	34.69	44.125	40.6175	25.065	56.9475	53.25	42.1425	40.9675	50.2525	47.2175	40.9733	45.24
Zm00001d007949	0	0.02	0.0525	0.1875	1.3475	1.965	6.685	5.3075	71.4725	65.9475	93.485	90.1575	82.595	77.225	55.8575	52.7575	44.4925	39.7267	39.45	31.8675	39.9875	41.095	36.64	37.645
Zm00001d007951	41.0175	44.3025	42.6075	47.2575	42.8175	43.105	42.0325	47.0925	64.73	67.11	71.5125	74.5775	54.745	67.315	55.9375	56.1375	58.5275	64.26	41.99	45.5225	39.4475	36.9325	34.6	35.8825
Zm00001d007954	18.155	17.64	23.49	21.8625	22.42	18.8375	20.1975	11.4425	8.705	7.235	7.125	7.5975	5.125	5.6875	6.1575	3.61	8.615	9.76333	8.19	8.2725	5.0775	4.625	5.28	5.15
Zm00001d007956	5.7425	5.6625	5.8725	7.53	7.495	4.8325	4.0725	2.895	0.0375	0.145	0.1575	0.405	0	0	0	0	0	0.05	0.0675	0	0	0	0	0
Zm00001d007959	0.72	0.85	0.7625	0.5825	0.6975	0.8075	1.2825	0.715	2.9975	3.9675	0.665	1.41	0.2675	1.1675	0.4075	1.11	1.03	2.65667	0.6225	1.0975	0.3925	0.5875	0.46	0.5575
Zm00001d007960	42.18	41.545	47.44	43.055	39.6525	42.0925	43.105	48.425	81.1175	68.2125	88.52	80.385	70.79	66.3475	67.8475	65.2875	92.3625	82.8033	50.8	48.705	63.3725	57.6875	40.0233	51.415
Zm00001d007961	16.93	16.2775	16.215	17.5225	18.715	16.095	15.9	14.6525	20.3275	22.1275	26.0275	20.9325	21.7175	25.125	23.0275	23.6125	14.645	11.81	14.65	13.885	16.8375	15.3875	22.43	17.6125
Zm00001d007962	43.5725	33.475	43.5975	41.475	50.47	42.235	51.53	26.7625	5.855	6.86	11.8525	8.8425	14.8025	14.4275	15.03	17.9575	4.0525	2.62667	22.89	15.81	7.5025	8.07	6.53333	7.13
Zm00001d007965	1.6375	1.845	2.5475	2.49	2.6575	1.7	1.425	0.885	4.7775	1.43	4.2075	2.5475	3.86	2.795	2.8875	1.4025	3.09	3.1	3.4175	3.1825	14	12.5925	24.4667	19.845
Zm00001d002545	0.155	0.5075	0.405	0.5925	0.8525	0.845	0.1475	0.3625	1.7575	3.7825	1.51	1.0025	8.6525	2.1775	11.06	3.315	2.735	0.706667	3.5325	0.4925	2.115	0.99	0.736667	0.7175
Zm00001d011765	0.1425	0.22	0.38	0.56	0.125	0.28	0	0.165	21.975	24.335	16.0525	26.54	16.9175	19.3675	19.7975	18.4825	15.4125	20.5233	14.1	19.6875	19.22	23.5825	22.1667	22.7575
Zm00001d016105	75.6025	63.285	80.2925	74.5175	94.2275	79.44	111.892	56.355	24.72	34.785	33.3675	32.175	35.75	33.92	46.9125	35.735	17.8225	14.41	23.6825	14.6175	23.2025	19.51	26.48	19.0775
Zm00001d017294	0.255	0	0	0.2025	0.375	0.2925	0.2275	0.095	0.035	0	0	0	0	0	5.4575	0.46	0.2175	0	1.2175	0.6375	5.1825	5.1175	1.81333	1.95
Zm00001d023262	34.16	31.3225	35.85	32.5025	19.9125	20.965	15.635	27.9125	53.1325	42.0525	42.6125	49.8775	60.6175	59.47	48.4525	53.46	58.945	68.5367	52.665	59.985	37.475	40.44	27.26	34.23
Zm00001d026501	25.96	36.0175	18.47	30.5275	20.95	29.945	21.5025	29.965	20.505	15.0925	19.875	16.4525	21.6375	19.8675	22.89	17.4475	15.2475	13.11	16.125	14.0025	12.94	13.78	18.2833	13.9825
Zm00001d028574	4.5825	41.2075	3.9525	31.8125	9.02	40.86	7.365	60.7	23.7725	90.1975	40.405	46.0075	67.36	61.7325	53.05	100.245	3.5	9.37	6.36	7.595	7.69	8.0075	6.14667	7.605
Zm00001d046501	0	0	0	0	0	0	0	0	0	0	0	0.15	1.4225	0.3325	18.7825	4.0925	1.0725	1.71333	10.8575	10.93	3.065	2.4075	1.83	1.7075
Zm00001d051804	110.975	79.3475	98.6775	72.4225	101.155	94.5	110.67	64.7575	48.3775	67.8175	47.29	70.9475	74.6225	64.985	68.25	68.905	92.335	96.03	74.1525	85.62	68.2325	69.27	77.62	77.7525
Zm00001d052738	7.5725	10.9075	5.9075	10.1975	6.5175	6.5125	7.88	31.56	7.7625	5.2925	7.065	2.485	4.2875	19.645	9.215	52.9375	9.89	3.12333	13.89	8.7275	5.4425	7.6125	6.75	7.6
Zm00001d052847	6.2825	4.5575	6.5675	7.15	8.76	6.76	5.495	7.7225	1.4325	1.9275	1.4925	1.735	2.06	1.395	0.895	1.0125	0.9175	0.826667	1.6075	2.32	6.8225	6.4375	1.09667	1.915
